# Supplementary material for: Structural, Hirshfeld surface and three-dimensional inter­action energy studies of 2-(6-iodo-4-oxo-3,4-di­hydro­quinazolin-3-yl)ethane­sulfonyl fluoride
Source: Acta Crystallogr E Crystallogr Commun. 2023 Jan 6;79(Pt 2):65–9. doi: 10.1107/S205698902201221X (PMC9912468; doi:10.1107/S205698902201221X)
Supplement: Supplementary file 1 [file e-79-00065-sup1.cif]

##############################################################################
#                                                                            #
# This CIF contains the data in a paper accepted for publication in          #
# Acta Crystallographica Section E. It conforms to the requirements of       #
# Notes for Authors for Acta Crystallographica Section E, and has been       #
# peer reviewed under the auspices of the IUCr Commission on Journals.       #
#                                                                            #
# Full details of the Crystallographic Information File format               #
# are given in the paper "The Crystallographic Information File (CIF):       #
# a New Standard Archive File for Crystallography" by S. R. Hall, F. H.      #
# Allen and I. D. Brown [Acta Cryst. (1991), A47, 655-685].                  #
#                                                                            #
# The current version of the core CIF dictionary is obtainable from          #
# ftp://ftp.iucr.org/pub/cif_core.dic.                                       #
#                                                                            #
# Software is freely available for graphical display of the structure(s)     #
# in this CIF. For information consult the CIF software page                 #
# http://www.iucr.org/resources/cif/software.                                #
#                                                                            #
# This file may be used for bona fide research purposes within the           #
# scientific community so long as proper attribution is given to the journal # 
# article from which it was obtained.                                        #
#                                                                            #
##############################################################################
data_I
_audit_creation_method     'form.cif (version 2.0)'
_journal_data_validation_number     ?
_journal_date_recd_electronic     2022-10-17
_journal_date_accepted     2022-12-28
_journal_name_full     'Acta Crystallographica, Section E'
_journal_year     2023
_journal_volume     79
_journal_issue      2
_journal_page_first     0
_journal_page_last     0
_journal_paper_category     GO
_journal_paper_doi     10.1107/S205698902201221X
_journal_coeditor_code     ZV2021
_publ_contact_author_name     'Dr. B N Lakshminarayana'
_publ_contact_author_address
;
Associate Professor
Department of Physics
Adichunchanagiri Institute of Technology
Jyothinagara
Chikamagaluru 577102
Karnataka
India
Mob No:+91-9844336422
Tel.: +91-8262-220444
Fax: +91-8262-220063
;
_publ_contact_author_email     'bnlphysics@gmail.com'
_publ_contact_author_fax     '+91-8262-220063'
_publ_contact_author_phone     '+91-9844336422'
_publ_section_title
;
Structural, Hirshfeld surface and three-dimensional interaction energy studies
of 2-(6-iodo-4-oxo-3,4-dihydroquinazolin-3-yl)ethanesulfonyl fluoride
;
_publ_section_title_footnote     .
loop_
    _publ_author_name
    _publ_author_footnote
    _publ_author_address
    'D. P. Ganesha' .
;
Department of Engineering Physics,
Adichunchanagiri Institute of Technology,
Chikkamagaluru - 577102,
Karnataka,
India
;
    'N. R. Sreenatha ' .
;
Department of Physics,
Government Engineering College,
B M Road, Dairy Circle, Hassan - 573 201,
Karnataka,
India
;
    'S. R. Shankara' .
;
Department of Engineering Physics,
BGS Institute of Technology,
Adichunchanagiri University, B G Nagara,
Karnataka,
India
;
    'B. N. Lakshminarayana' .
;
Department of Engineering Physics,
Adichunchanagiri Institute of Technology,
Chikkamagaluru - 577102,
Karnataka,
India
;
_publ_section_synopsis
;
In the crystal, molecules of the title compound are connected through C---H...N
and C---H...O hydrogen bonds, I...O halogen bonds, \p--\p stacking
interactions between the benzene and pyrimidine rings, and edge-to-edge
electrostatic interactions, as shown by the analysis of the Hirshfeld surface
and two-dimensional fingerprint plots, as well as intermolecular interaction
energies.
;
_database_code_depnum_ccdc_archive     'CCDC 1987361'
_chemical_name_systematic
;
2-(6-Iodo-4-oxo-3,4-dihydroquinazolin-3-yl)ethanesulfonyl fluoride
;
_chemical_name_common     ?
_chemical_formula_moiety     'C10 H8 F I N2 O3 S'
_chemical_formula_sum     'C10 H8 F I N2 O3 S'
_chemical_formula_iupac     'C10 H8 F I N2 O3 S'
_chemical_formula_weight     382.14
_chemical_melting_point     ?
_space_group_crystal_system     triclinic
_space_group_name_H-M_alt     'P -1'
_space_group_name_Hall     '-P 1'
loop_
    _space_group_symop_operation_xyz
    'x, y, z'
    '-x, -y, -z'
_cell_length_a     5.0230(5)
_cell_length_b     11.3241(11)
_cell_length_c     11.5509(11)
_cell_angle_alpha     103.081(2)
_cell_angle_beta     96.7420(10)
_cell_angle_gamma     97.8600(10)
_cell_volume     626.43(11)
_cell_formula_units_Z     2
_cell_measurement_reflns_used     3207
_cell_measurement_theta_min     2.926
_cell_measurement_theta_max     28.596
_cell_measurement_temperature     293(2)
_exptl_crystal_description     block
_exptl_crystal_colour     colourless
_exptl_crystal_size_max     0.34
_exptl_crystal_size_mid     0.30
_exptl_crystal_size_min     0.27
_exptl_crystal_density_diffrn     2.026
_exptl_crystal_density_meas     ?
_exptl_crystal_density_method     'not measured'
_exptl_crystal_F_000     368
_exptl_absorpt_coefficient_mu     2.736
_exptl_absorpt_correction_type     none
_exptl_absorpt_process_details     ?
_exptl_absorpt_correction_T_min     ?
_exptl_absorpt_correction_T_max     ?
_diffrn_ambient_temperature     293(2)
_diffrn_radiation_type     MoK\a
_diffrn_radiation_wavelength     0.71073
_diffrn_radiation_source     'fine-focus sealed tube'
_diffrn_radiation_monochromator     graphite
_diffrn_measurement_device_type     'Bruker APEXII'
_diffrn_measurement_method     'SAINT (Bruker, 2009)'
_diffrn_detector_area_resol_mean     ?
_diffrn_reflns_number     4073
_diffrn_reflns_av_R_equivalents     0.0346
_diffrn_reflns_av_unetI/netI     0.0434
_diffrn_reflns_theta_min     2.926
_diffrn_reflns_theta_max     28.596
_diffrn_reflns_theta_full     25.242
_diffrn_measured_fraction_theta_max     0.935
_diffrn_measured_fraction_theta_full     0.984
_diffrn_reflns_limit_h_min     -6
_diffrn_reflns_limit_h_max     6
_diffrn_reflns_limit_k_min     -15
_diffrn_reflns_limit_k_max     15
_diffrn_reflns_limit_l_min     -15
_diffrn_reflns_limit_l_max     9
_diffrn_standards_number     0
_diffrn_standards_interval_count     0
_diffrn_standards_interval_time     0
_diffrn_standards_decay_%     0
_reflns_number_total     3207
_reflns_number_gt     2315
_reflns_threshold_expression     'I > 2\s(I)'
_refine_ls_structure_factor_coef     Fsqd
_refine_ls_matrix_type     full
_refine_ls_R_factor_all     0.0691
_refine_ls_R_factor_gt     0.0554
_refine_ls_wR_factor_gt     0.1575
_refine_ls_wR_factor_ref     0.1664
_refine_ls_goodness_of_fit_ref     1.106
_refine_ls_restrained_S_all     1.106
_refine_ls_number_reflns     3207
_refine_ls_number_parameters     164
_refine_ls_number_restraints     0
_refine_ls_hydrogen_treatment     constr
_refine_ls_weighting_scheme     calc
_refine_ls_weighting_details
                      'w=1/[\s^2^(Fo^2^)+(0.1000P)^2^] where P=(Fo^2^+2Fc^2^)/3'
_atom_sites_solution_hydrogens     geom
_atom_sites_solution_primary     ?
_atom_sites_solution_secondary     ?
_refine_ls_shift/su_max     0.027
_refine_ls_shift/su_mean     0.006
_refine_diff_density_max     0.883
_refine_diff_density_min     -1.387
_refine_ls_extinction_method
;
<i>SHELXL2018/3</i> (Sheldrick, 2015b)
;
_refine_ls_extinction_coef     0.075(6)
_refine_ls_extinction_expression
                                  'Fc^*^=kFc[1+0.001xFc^2^\l^3^/sin(2\q)]^-1/4^'
loop_
    _atom_type_symbol
    _atom_type_description
    _atom_type_scat_dispersion_real
    _atom_type_scat_dispersion_imag
    _atom_type_scat_source
    'C' 'C' 0.0033 0.0016
                         'International Tables Vol C Tables 4.2.6.8 and 6.1.1.4'
    'H' 'H' 0.0000 0.0000
                         'International Tables Vol C Tables 4.2.6.8 and 6.1.1.4'
    'N' 'N' 0.0061 0.0033
                         'International Tables Vol C Tables 4.2.6.8 and 6.1.1.4'
    'O' 'O' 0.0106 0.0060
                         'International Tables Vol C Tables 4.2.6.8 and 6.1.1.4'
    'F' 'F' 0.0171 0.0103
                         'International Tables Vol C Tables 4.2.6.8 and 6.1.1.4'
    'S' 'S' 0.1246 0.1234
                         'International Tables Vol C Tables 4.2.6.8 and 6.1.1.4'
    'I' 'I' -0.4742 1.8119
                         'International Tables Vol C Tables 4.2.6.8 and 6.1.1.4'
_computing_data_collection
;
APEX2 (Bruker, 2009)
;
_computing_cell_refinement
;
SAINT (Bruker, 2009)
;
_computing_data_reduction
;
SAINT (Bruker, 2009)
;
_computing_structure_solution
;
<i>SHELXT</i> (Sheldrick, 2015a)
;
_computing_structure_refinement
;
<i>SHELXL2018/3</i> (Sheldrick, 2015b)
;
_computing_molecular_graphics
;
PLATON (Spek, 2020)
;
_computing_publication_material
;
PLATON (Spek, 2020)
;
loop_
    _atom_site_type_symbol
    _atom_site_label
    _atom_site_fract_x
    _atom_site_fract_y
    _atom_site_fract_z
    _atom_site_U_iso_or_equiv
    _atom_site_adp_type
    _atom_site_calc_flag
    _atom_site_occupancy
    _atom_site_disorder_assembly
    _atom_site_disorder_group
    I I1 0.12293(8) 0.97164(3) 0.27666(4) 0.0627(3) Uani d 1 . .
    S S1 0.6688(3) 0.23549(14) 0.14355(16) 0.0558(4) Uani d 1 . .
    C C4 0.6072(11) 0.6675(5) 0.4017(4) 0.0400(10) Uani d 1 . .
    O O1 0.7389(9) 0.6113(4) 0.0952(3) 0.0492(9) Uani d 1 . .
    C C6 0.3202(11) 0.8380(5) 0.3281(5) 0.0452(12) Uani d 1 . .
    N N1 0.7570(11) 0.5853(5) 0.4409(4) 0.0502(11) Uani d 1 . .
    C C3 0.5977(10) 0.6826(5) 0.2840(4) 0.0374(10) Uani d 1 . .
    C C2 0.7379(10) 0.6082(4) 0.2009(4) 0.0370(10) Uani d 1 . .
    C C1 0.8777(12) 0.5224(5) 0.3644(5) 0.0473(12) Uani d 1 . .
    H H1 0.976779 0.467243 0.390691 0.057 Uiso calc 1 . .
    C C10 0.8383(12) 0.3422(5) 0.0775(5) 0.0466(12) Uani d 1 . .
    H H10A 0.946662 0.300744 0.022171 0.056 Uiso calc 1 . .
    H H10B 0.705250 0.375036 0.031537 0.056 Uiso calc 1 . .
    C C9 1.0223(10) 0.4478(5) 0.1700(5) 0.0424(11) Uani d 1 . .
    H H9A 1.146034 0.414079 0.219643 0.051 Uiso calc 1 . .
    H H9B 1.130812 0.496966 0.128183 0.051 Uiso calc 1 . .
    C C5 0.4554(11) 0.7690(5) 0.2498(5) 0.0416(11) Uani d 1 . .
    H H5 0.452220 0.780100 0.172336 0.050 Uiso calc 1 . .
    C C7 0.3249(13) 0.8216(6) 0.4448(6) 0.0554(14) Uani d 1 . .
    H H7 0.231139 0.867697 0.498211 0.066 Uiso calc 1 . .
    O O3 0.4727(11) 0.2855(6) 0.2052(7) 0.0900(19) Uani d 1 . .
    O O2 0.8528(12) 0.1889(8) 0.2130(10) 0.139(4) Uani d 1 . .
    N N2 0.8762(8) 0.5277(4) 0.2479(4) 0.0393(9) Uani d 1 . .
    F F1 0.532(2) 0.1389(6) 0.0379(6) 0.167(4) Uani d 1 . .
    C C8 0.4670(14) 0.7380(6) 0.4805(5) 0.0534(14) Uani d 1 . .
    H H8 0.470010 0.728088 0.558397 0.064 Uiso calc 1 . .
loop_
    _atom_site_aniso_label
    _atom_site_aniso_U_11
    _atom_site_aniso_U_22
    _atom_site_aniso_U_33
    _atom_site_aniso_U_12
    _atom_site_aniso_U_13
    _atom_site_aniso_U_23
    I1 0.0622(3) 0.0401(3) 0.0873(4) 0.01597(19) 0.0067(2) 0.0166(2)
    S1 0.0624(8) 0.0382(7) 0.0754(11) 0.0114(6) 0.0258(8) 0.0219(7)
    C4 0.049(2) 0.038(3) 0.031(2) 0.001(2) 0.005(2) 0.0078(19)
    O1 0.069(2) 0.049(2) 0.038(2) 0.0201(19) 0.0135(17) 0.0178(16)
    C6 0.046(3) 0.033(3) 0.055(3) 0.007(2) 0.006(2) 0.007(2)
    N1 0.072(3) 0.048(3) 0.034(2) 0.017(2) 0.003(2) 0.0161(19)
    C3 0.042(2) 0.034(2) 0.036(2) 0.0027(19) 0.0040(19) 0.0112(19)
    C2 0.045(2) 0.031(2) 0.036(3) 0.0049(19) 0.0046(19) 0.0147(19)
    C1 0.062(3) 0.040(3) 0.039(3) 0.011(2) -0.007(2) 0.014(2)
    C10 0.064(3) 0.038(3) 0.042(3) 0.010(2) 0.018(2) 0.012(2)
    C9 0.044(2) 0.040(3) 0.050(3) 0.014(2) 0.012(2) 0.017(2)
    C5 0.050(3) 0.038(3) 0.037(3) 0.006(2) 0.005(2) 0.012(2)
    C7 0.067(4) 0.045(3) 0.056(3) 0.012(3) 0.021(3) 0.009(3)
    O3 0.078(3) 0.079(4) 0.142(5) 0.028(3) 0.065(4) 0.053(4)
    O2 0.073(4) 0.141(7) 0.265(11) 0.040(4) 0.031(5) 0.160(8)
    N2 0.044(2) 0.036(2) 0.040(2) 0.0097(18) 0.0016(17) 0.0129(17)
    F1 0.280(10) 0.083(4) 0.098(4) -0.080(5) 0.054(5) -0.009(3)
    C8 0.076(4) 0.048(3) 0.041(3) 0.010(3) 0.017(3) 0.015(2)
_geom_special_details
;
 All esds (except the esd in the dihedral angle between two l.s. planes)
 are estimated using the full covariance matrix.  The cell esds are taken
 into account individually in the estimation of esds in distances, angles
 and torsion angles; correlations between esds in cell parameters are only
 used when they are defined by crystal symmetry.  An approximate (isotropic)
 treatment of cell esds is used for estimating esds involving l.s. planes.
;
loop_
    _geom_bond_atom_site_label_1
    _geom_bond_atom_site_label_2
    _geom_bond_site_symmetry_2
    _geom_bond_distance
    _geom_bond_publ_flag
    I1 C6 . 2.075(5) ?
    S1 O3 . 1.390(6) ?
    S1 O2 . 1.389(6) ?
    S1 F1 . 1.467(6) ?
    S1 C10 . 1.748(5) ?
    C4 C3 . 1.404(7) ?
    C4 N1 . 1.393(7) ?
    C4 C8 . 1.392(8) ?
    O1 C2 . 1.230(6) ?
    C6 C5 . 1.363(8) ?
    C6 C7 . 1.400(9) ?
    N1 C1 . 1.271(8) ?
    C3 C5 . 1.387(7) ?
    C3 C2 . 1.443(7) ?
    C2 N2 . 1.384(6) ?
    C1 N2 . 1.359(7) ?
    C1 H1 . 0.9300 ?
    C10 C9 . 1.521(8) ?
    C10 H10A . 0.9700 ?
    C10 H10B . 0.9700 ?
    C9 N2 . 1.462(6) ?
    C9 H9A . 0.9700 ?
    C9 H9B . 0.9700 ?
    C5 H5 . 0.9300 ?
    C7 C8 . 1.367(9) ?
    C7 H7 . 0.9300 ?
    C8 H8 . 0.9300 ?
loop_
    _geom_angle_atom_site_label_1
    _geom_angle_atom_site_label_2
    _geom_angle_atom_site_label_3
    _geom_angle_site_symmetry_1
    _geom_angle_site_symmetry_3
    _geom_angle
    _geom_angle_publ_flag
    O3 S1 O2 . . 113.9(5) ?
    O3 S1 F1 . . 108.8(5) ?
    O2 S1 F1 . . 110.1(6) ?
    O3 S1 C10 . . 110.6(3) ?
    O2 S1 C10 . . 110.8(3) ?
    F1 S1 C10 . . 101.9(3) ?
    C3 C4 N1 . . 121.3(5) ?
    C3 C4 C8 . . 118.8(5) ?
    N1 C4 C8 . . 119.8(5) ?
    C5 C6 C7 . . 119.6(5) ?
    C5 C6 I1 . . 120.1(4) ?
    C7 C6 I1 . . 120.3(4) ?
    C1 N1 C4 . . 116.9(4) ?
    C4 C3 C5 . . 119.6(5) ?
    C4 C3 C2 . . 119.2(4) ?
    C5 C3 C2 . . 121.2(4) ?
    O1 C2 N2 . . 120.0(5) ?
    O1 C2 C3 . . 125.0(4) ?
    N2 C2 C3 . . 115.0(4) ?
    N1 C1 N2 . . 126.4(5) ?
    N1 C1 H1 . . 116.8 ?
    N2 C1 H1 . . 116.8 ?
    C9 C10 S1 . . 112.5(4) ?
    C9 C10 H10A . . 109.1 ?
    S1 C10 H10A . . 109.1 ?
    C9 C10 H10B . . 109.1 ?
    S1 C10 H10B . . 109.1 ?
    H10A C10 H10B . . 107.8 ?
    N2 C9 C10 . . 114.0(4) ?
    N2 C9 H9A . . 108.8 ?
    C10 C9 H9A . . 108.8 ?
    N2 C9 H9B . . 108.8 ?
    C10 C9 H9B . . 108.8 ?
    H9A C9 H9B . . 107.7 ?
    C6 C5 C3 . . 121.0(5) ?
    C6 C5 H5 . . 119.5 ?
    C3 C5 H5 . . 119.5 ?
    C8 C7 C6 . . 120.2(6) ?
    C8 C7 H7 . . 119.9 ?
    C6 C7 H7 . . 119.9 ?
    C1 N2 C2 . . 121.1(4) ?
    C1 N2 C9 . . 120.1(4) ?
    C2 N2 C9 . . 118.8(4) ?
    C7 C8 C4 . . 120.8(5) ?
    C7 C8 H8 . . 119.6 ?
    C4 C8 H8 . . 119.6 ?
loop_
    _geom_torsion_atom_site_label_1
    _geom_torsion_atom_site_label_2
    _geom_torsion_atom_site_label_3
    _geom_torsion_atom_site_label_4
    _geom_torsion_site_symmetry_1
    _geom_torsion_site_symmetry_2
    _geom_torsion_site_symmetry_3
    _geom_torsion_site_symmetry_4
    _geom_torsion
    _geom_torsion_publ_flag
    C3 C4 N1 C1 . . . . -2.0(8) ?
    C8 C4 N1 C1 . . . . 179.1(6) ?
    N1 C4 C3 C5 . . . . -177.4(5) ?
    C8 C4 C3 C5 . . . . 1.6(8) ?
    N1 C4 C3 C2 . . . . 2.3(7) ?
    C8 C4 C3 C2 . . . . -178.8(5) ?
    C4 C3 C2 O1 . . . . 178.3(5) ?
    C5 C3 C2 O1 . . . . -2.1(8) ?
    C4 C3 C2 N2 . . . . -1.0(7) ?
    C5 C3 C2 N2 . . . . 178.7(4) ?
    C4 N1 C1 N2 . . . . 0.3(9) ?
    O3 S1 C10 C9 . . . . 70.2(5) ?
    O2 S1 C10 C9 . . . . -57.1(7) ?
    F1 S1 C10 C9 . . . . -174.2(6) ?
    S1 C10 C9 N2 . . . . -67.0(5) ?
    C7 C6 C5 C3 . . . . 0.0(8) ?
    I1 C6 C5 C3 . . . . 177.4(4) ?
    C4 C3 C5 C6 . . . . -1.2(8) ?
    C2 C3 C5 C6 . . . . 179.1(5) ?
    C5 C6 C7 C8 . . . . 0.8(9) ?
    I1 C6 C7 C8 . . . . -176.6(5) ?
    N1 C1 N2 C2 . . . . 1.0(9) ?
    N1 C1 N2 C9 . . . . -179.1(6) ?
    O1 C2 N2 C1 . . . . -179.9(5) ?
    C3 C2 N2 C1 . . . . -0.6(7) ?
    O1 C2 N2 C9 . . . . 0.2(7) ?
    C3 C2 N2 C9 . . . . 179.5(4) ?
    C10 C9 N2 C1 . . . . 106.4(6) ?
    C10 C9 N2 C2 . . . . -73.7(6) ?
    C6 C7 C8 C4 . . . . -0.4(10) ?
    C3 C4 C8 C7 . . . . -0.7(9) ?
    N1 C4 C8 C7 . . . . 178.2(6) ?
loop_
    _geom_hbond_atom_site_label_D
    _geom_hbond_atom_site_label_H
    _geom_hbond_atom_site_label_A
    _geom_hbond_site_symmetry_A
    _geom_hbond_distance_DH
    _geom_hbond_distance_HA
    _geom_hbond_distance_DA
    _geom_hbond_angle_DHA
    C1 H1 N1 2_766 0.93 2.46 3.284(8) 148
    C10 H10B O1 2_665 0.97 2.56 3.493(7) 160
    C10 H10A O1 2_765 0.97 2.45 3.151(7) 129
    C9 H9A O3 1_655 0.97 2.33 3.150(8) 141
    C10 H10B O1 . 0.97 2.59 3.121(7) 115
_shelx_space_group_comment
;
The symmetry employed for this shelxl refinement is uniquely defined
by the following loop, which should always be used as a source of
symmetry information in preference to the above space-group names.
They are only intended as comments.
;
_shelx_estimated_absorpt_T_min     ?
_shelx_estimated_absorpt_T_max     ?
_shelx_hkl_file
;
   0   0  -4  743.56    6.78
   0   0  -5  402.02    4.60
   0   0  -6  334.42    4.38
   0   0  -7  355.72    4.81
   0  -1  -1   10.07    0.77
   0  -1  -2 2184.25   16.81
   0  -1  -3  321.57    4.56
   0  -1  -5  105.85    2.71
   0  -1  -6  228.59    4.68
   0  -1  -7  234.16    4.57
   0  -2   1  189.70    3.51
   0  -2   0  160.43    3.61
   0  -2  -1   67.06    2.45
   0  -2  -2 1281.05   12.94
   0  -2  -3   96.50    3.07
   0  -2  -4  704.63    8.84
   0  -2  -5  183.81    4.32
   0  -2  -6  388.30    6.70
   0  -2  -7  127.89    4.24
   0  -3   4  437.57    5.62
   0  -3   3  728.75    8.31
   0  -3   2  934.57   10.35
   0  -3   1 1471.28   14.51
   0  -3   0  450.09    7.57
   0  -3  -1  735.20   10.06
   0  -3  -2  423.17    7.78
   0  -3  -3    7.76    1.22
   0  -3  -4  295.56    6.31
   0  -3  -5  201.46    5.18
   0  -3  -6  511.51    8.74
   0  -3  -7   32.60    2.49
   0  -4   6  117.22    2.26
   0  -4   5  392.98    5.74
   0  -4   4   85.46    3.01
   0  -4   3  678.48    9.31
   0  -4   2 1577.45   16.17
   0  -4   1 1015.52   12.97
   0  -4   0  887.37   12.23
   0  -4  -1  139.26    4.89
   0  -4  -2 1084.88   14.39
   0  -4  -3  283.64    7.04
   0  -4  -4  513.73    9.71
   0  -4  -5   55.48    3.18
   0  -4  -6  138.62    5.04
   0  -4  -7   78.40    3.97
   0  -4  -8  530.49   11.46
   0  -5   6    2.24    1.02
   0  -5   5 1914.55   17.53
   0  -5   4  190.43    5.04
   0  -5   3  601.81    9.72
   0  -5   2   51.73    2.99
   0  -5   1  427.33    8.97
   0  -5   0  700.94   11.83
   0  -5  -1  276.30    7.50
   0  -5  -2  617.80   11.51
   0  -5  -3  309.21    8.07
   0  -5  -4  417.04    9.30
   0  -5  -5   88.91    4.39
   0  -5  -6   78.73    4.17
   0  -5  -7   11.83    2.10
   0  -5  -8    7.60    2.13
   0  -6   6    3.99    1.38
   0  -6   5  715.53   10.51
   0  -6   4    4.24    1.72
   0  -6   3 2111.28   21.91
   0  -6   2  142.78    5.51
   0  -6   1 1259.16   17.16
   0  -6   0  174.61    6.32
   0  -6  -1  336.31    8.78
   0  -6  -2  156.93    6.09
   0  -6  -3    2.97    2.06
   0  -6  -4  222.48    7.25
   0  -6  -5   29.72    2.84
   0  -6  -6  111.65    5.48
   0  -6  -7    2.06    1.71
   0  -6  -8   20.98    3.19
   0  -7   6  424.72    8.09
   0  -7   5  144.76    5.15
   0  -7   4   29.03    2.92
   0  -7   3  862.62   14.18
   0  -7   2  152.44    6.22
   0  -7   1 1305.22   18.62
   0  -7   0   62.39    4.41
   0  -7  -1  537.87   11.83
   0  -7  -2  189.21    7.34
   0  -7  -3  115.81    5.96
   0  -7  -4  253.42    8.39
   0  -7  -5    4.53    1.69
   0  -7  -6   79.49    4.94
   0  -7  -7    4.16    2.06
   0  -7  -8   45.39    4.55
   0  -8   6  513.10    9.72
   0  -8   5  243.01    7.11
   0  -8   4  209.51    7.03
   0  -8   3  106.51    5.21
   0  -8   2    0.09    1.54
   0  -8   1  384.50   10.29
   0  -8   0   65.10    4.76
   0  -8  -1  736.56   14.71
   0  -8  -2    7.71    2.74
   0  -8  -3  102.95    5.89
   0  -8  -4   46.12    4.22
   0  -8  -5    4.76    2.33
   0  -8  -6   77.27    5.27
   0  -8  -7   -0.73    1.54
   0  -8  -8   35.42    4.66
   0  -9   6   47.75    3.45
   0  -9   5  226.75    7.29
   0  -9   4  295.77    8.62
   0  -9   3  600.36   12.76
   0  -9   2  123.32    6.17
   0  -9   1  264.54    9.07
   0  -9   0    1.16    2.60
   0  -9  -1  402.55   11.61
   0  -9  -2   95.14    5.91
   0  -9  -3  257.81    9.13
   0  -9  -4   30.96    3.81
   0  -9  -5   42.51    4.42
   0  -9  -6   21.17    3.51
   0  -9  -7    3.07    2.18
   0  -9  -8   14.53    3.79
   0 -10   5  116.03    5.56
   0 -10   4   75.47    4.81
   0 -10   1  197.51    7.86
   0 -10   0   53.54    4.79
   0 -10  -1   92.60    5.69
   0 -10  -2   29.35    3.87
   0 -10  -3  145.72    7.34
   0 -10  -4   28.11    3.66
   0 -10  -5   60.45    5.47
   0 -10  -6   24.97    3.87
   0 -10  -7   11.89    3.84
   0 -10  -8   17.85    4.11
   0 -11   5    1.85    2.05
   0 -11   4  105.04    5.73
   0 -11   3   72.02    4.78
   0 -11   2   27.11    3.28
   0 -11   1  306.77   10.19
   0 -11   0   87.18    5.61
   0 -11  -1  142.71    7.23
   0 -11  -2   34.39    4.23
   0 -11  -3   70.95    5.57
   0 -11  -4   11.37    2.85
   0 -11  -5   19.33    3.50
   0 -11  -6    4.74    3.29
   0 -11  -7   23.53    4.93
   0 -12   5    2.46    2.10
   0 -12   4  115.19    6.16
   0 -12   3    5.20    2.47
   0 -12   2   77.49    5.46
   0 -12   1   63.14    5.19
   0 -12   0   10.31    3.07
   0 -12  -1   27.91    4.07
   0 -12  -2   19.54    3.74
   0 -12  -3   25.58    3.87
   0 -12  -4    4.72    3.02
   0 -12  -5    9.07    3.46
   0 -12  -6    9.53    3.49
   0 -13   5    5.92    2.08
   0 -13   4  101.30    6.19
   0 -13   3    3.74    2.57
   0 -13   2   45.85    4.68
   0 -13   1   34.83    4.07
   0 -13   0    5.57    3.01
   0 -13  -1  121.25    7.64
   0 -13  -2    8.38    3.35
   0 -13  -3   40.09    4.80
   0 -13  -4    4.21    3.31
   0 -14   4  118.16    6.96
   0 -14   3   14.73    3.01
   0 -14   2   95.71    6.45
   0 -14   1    4.69    3.02
   0 -14   0   64.06    5.59
   0 -14  -1   14.68    3.79
   0 -15   4   12.32    3.25
   0 -15   3    7.25    2.96
   1 -15   2    9.18    3.88
   1 -15   3   31.65    4.93
   1 -14  -2   74.17    6.94
   1 -14  -1    2.58    2.82
   1 -14   0  101.17    8.17
   1 -14   1    1.34    3.42
   1 -14   2   47.18    5.67
   1 -14   3   32.42    4.85
   1 -14   4   13.82    3.69
   1 -13  -4    4.21    3.68
   1 -13  -3    9.71    3.95
   1 -13  -2   41.60    5.76
   1 -13  -1    2.18    3.36
   1 -13   0  109.09    7.81
   1 -13   1    2.30    2.36
   1 -13   2  194.28    9.97
   1 -13   3   14.55    3.77
   1 -13   4   63.04    5.81
   1 -12  -6    7.01    3.46
   1 -12  -5   32.67    4.78
   1 -12  -4    6.32    3.50
   1 -12  -3   63.01    6.12
   1 -12  -2   42.67    5.11
   1 -12  -1   30.19    4.92
   1 -12   0  243.17   11.57
   1 -12   1   16.27    4.07
   1 -12   2  267.65   11.07
   1 -12   3   -1.30    2.72
   1 -12   4  278.67   10.88
   1 -12   5   10.84    3.05
   1 -11  -7   10.40    2.93
   1 -11  -6   -2.98    2.68
   1 -11  -5   23.19    3.93
   1 -11  -4   35.01    4.99
   1 -11  -3   46.83    5.13
   1 -11  -2   17.14    3.51
   1 -11  -1  276.90   11.64
   1 -11   0   10.62    3.66
   1 -11   1   18.93    4.05
   1 -11   2  115.28    7.09
   1 -11   3   61.11    5.48
   1 -11   4  220.69    9.04
   1 -11   5   20.61    3.29
   1 -10  -9   17.11    4.37
   1 -10  -8    1.81    2.95
   1 -10  -7    6.28    3.05
   1 -10  -6    3.22    2.26
   1 -10  -5   30.99    4.16
   1 -10  -4    0.56    2.83
   1 -10  -3   21.74    3.62
   1 -10  -2  234.06   10.36
   1 -10  -1    5.04    2.42
   1 -10   0  282.00   10.73
   1 -10   1  114.99    6.88
   1 -10   2  302.70   10.93
   1 -10   3   -2.60    2.21
   1 -10   4  191.55    8.12
   1 -10   5   96.88    5.43
   1  -9  -9   12.08    3.67
   1  -9  -8    5.88    2.81
   1  -9  -7   66.79    5.55
   1  -9  -6    0.73    2.39
   1  -9  -5  120.94    7.46
   1  -9  -4    1.96    1.98
   1  -9  -3  209.13    9.65
   1  -9  -2   74.02    6.03
   1  -9  -1  171.76    8.26
   1  -9   0  381.42   11.83
   1  -9   1  226.73    9.02
   1  -9   2  358.76   10.96
   1  -9   3   95.26    5.68
   1  -9   4  226.93    7.95
   1  -9   5    4.41    1.92
   1  -8  -9    2.73    2.71
   1  -8  -8   14.53    3.09
   1  -8  -7   37.73    4.01
   1  -8  -6   12.87    3.00
   1  -8  -5  219.89    9.21
   1  -8  -4   -2.37    2.15
   1  -8  -3  455.02   12.92
   1  -8  -2    4.32    2.02
   1  -8  -1  338.25   10.71
   1  -8   0  206.96    8.10
   1  -8   1  144.80    6.71
   1  -8   2  802.31   15.36
   1  -8   3  215.05    7.64
   1  -8   4  606.30   11.80
   1  -8   5  142.00    5.45
   1  -7  -9   -0.07    2.24
   1  -7  -8   54.74    4.75
   1  -7  -7   11.89    2.58
   1  -7  -6    8.32    2.09
   1  -7  -5  176.62    7.69
   1  -7  -4    6.39    1.92
   1  -7  -3  713.30   15.25
   1  -7  -2    1.20    1.97
   1  -7  -1  785.86   14.84
   1  -7   0  240.47    7.94
   1  -7   1  633.68   12.85
   1  -7   2  235.07    7.40
   1  -7   3  313.49    8.00
   1  -7   4 1054.81   14.29
   1  -7   5   42.17    2.76
   1  -6  -8   90.34    5.46
   1  -6  -7   34.73    3.47
   1  -6  -6  295.79    9.00
   1  -6  -5   19.59    2.73
   1  -6  -4    4.88    1.60
   1  -6  -3  460.52   10.96
   1  -6  -2   28.91    3.02
   1  -6  -1 1165.38   17.19
   1  -6   0   75.82    4.06
   1  -6   1  647.04   11.75
   1  -6   2  347.67    7.87
   1  -6   3   16.08    1.82
   1  -6   4  364.80    7.08
   1  -6   5   16.19    1.72
   1  -5  -8   48.61    3.80
   1  -5  -7  166.28    6.38
   1  -5  -6  205.43    6.81
   1  -5  -5  198.54    6.54
   1  -5  -4  557.97   10.85
   1  -5  -3  458.62    9.52
   1  -5  -2  324.24    7.86
   1  -5  -1  972.50   13.61
   1  -5   0    5.11    1.38
   1  -5   1 1846.00   18.59
   1  -5   2  932.49   11.61
   1  -5   3 1146.37   12.48
   1  -5   4  348.44    6.12
   1  -5   5  110.34    3.22
   1  -4  -8   25.02    2.60
   1  -4  -7    0.59    1.40
   1  -4  -6  121.69    4.74
   1  -4  -5  505.59    9.39
   1  -4  -4  142.41    4.77
   1  -4  -3  181.02    5.22
   1  -4  -2   86.47    3.43
   1  -4  -1 1160.64   13.21
   1  -4   0   17.67    1.48
   1  -4   1 1872.01   16.63
   1  -4   2   10.60    1.20
   1  -4   3 2044.48   16.71
   1  -4   4  168.16    3.47
   1  -4   5  618.72    6.77
   1  -3  -8  122.82    4.56
   1  -3  -7    3.33    1.29
   1  -3  -6  257.71    6.16
   1  -3  -5  212.44    5.45
   1  -3  -4  439.20    7.60
   1  -3  -3 1724.90   16.16
   1  -3  -2  346.65    6.20
   1  -3  -1 1750.07   15.68
   1  -3   0  904.76    9.80
   1  -3   1  733.66    8.19
   1  -3   2  490.58    6.26
   1  -3   3 1551.53   12.55
   1  -3   4  467.93    5.28
   1  -2  -8  802.12   10.93
   1  -2  -7    3.63    1.13
   1  -2  -6  372.21    6.54
   1  -2  -5    1.63    0.91
   1  -2  -4 1195.08   12.06
   1  -2  -3  220.04    4.40
   1  -2  -2  234.27    4.32
   1  -2  -1 1526.93   12.81
   1  -2   0  541.03    6.37
   1  -2   1 1880.78   14.32
   1  -2   2  943.27    8.47
   1  -2   3  687.04    6.46
  -1   2  -4   70.20    1.51
  -1   2  -5  342.68    4.05
   1  -1  -8   61.72    2.56
   1  -1  -7    4.72    1.16
   1  -1  -6  707.50    8.50
   1  -1  -5   27.16    1.56
   1  -1  -4 1072.97   10.23
   1  -1  -3    1.90    0.60
   1  -1  -2  744.69    7.59
   1  -1  -1  920.68    8.55
   1  -1   0   10.77    0.79
   1  -1   1 2432.55   17.18
   1  -1   2  277.26    3.58
  -1   1  -3  921.41    7.91
  -1   1  -4    6.79    0.74
  -1   1  -5  555.31    6.74
  -1   1  -6   -0.58    0.89
   1   0  -7  103.18    2.98
   1   0  -6  539.86    6.69
   1   0  -5    2.83    0.81
   1   0  -4  939.03    8.87
   1   0  -3  434.69    5.41
   1   0  -2 2497.25   17.83
   1   0  -1    0.90    0.43
   1   0   0  138.08    2.48
  -1   0  -1   31.98    1.19
  -1   0  -2   35.27    1.34
  -1   0  -3 1966.08   15.32
  -1   0  -4   17.61    1.39
  -1   0  -5  396.08    6.65
  -1   0  -6    8.82    1.37
   1   1  -7  102.76    2.51
   1   1  -6  476.34    5.74
   1   1  -5    1.86    0.70
   1   1  -4  967.09    8.55
   1   1  -3   52.92    1.56
  -1  -1   2 2307.99   16.26
  -1  -1   1 1427.12   11.32
  -1  -1   0 1205.44   10.38
  -1  -1  -1 1800.85   14.05
  -1  -1  -2   56.27    2.13
  -1  -1  -3  430.32    6.79
  -1  -1  -4   38.46    2.36
  -1  -1  -5 1021.68   12.51
  -1  -1  -6   51.68    3.13
  -1  -2   7  205.79    3.50
  -1  -2   6  650.59    6.75
  -1  -2   5  367.61    4.76
  -1  -2   4  630.51    6.62
  -1  -2   3  504.83    5.76
  -1  -2   2 1691.72   13.35
  -1  -2   1   11.06    1.01
  -1  -2   0 5722.61   36.77
  -1  -2  -1  954.39   10.30
  -1  -2  -2 1985.81   17.99
  -1  -2  -3  332.13    6.97
  -1  -2  -4  205.86    5.49
  -1  -2  -5  104.20    4.16
  -1  -2  -7  302.26    7.63
  -1  -3   7  172.64    3.29
  -1  -3   6  103.94    2.66
  -1  -3   5 1176.09   10.30
  -1  -3   4  489.66    6.01
  -1  -3   3  565.47    6.96
  -1  -3   2   37.48    1.83
  -1  -3   1   58.69    2.37
  -1  -3   0   36.04    2.22
  -1  -3  -1   84.35    3.49
  -1  -3  -2  612.95   10.21
  -1  -3  -3 1136.22   14.56
  -1  -3  -4  569.76   10.43
  -1  -3  -5  113.12    5.21
  -1  -3  -6   12.51    2.61
  -1  -3  -7  104.56    5.22
  -1  -4   7   50.37    2.02
  -1  -4   6  360.34    5.43
  -1  -4   5   12.84    1.40
  -1  -4   4 1268.18   12.19
  -1  -4   3 1539.01   14.54
  -1  -4   2  726.89    9.87
  -1  -4   1   33.80    2.39
  -1  -4   0  917.98   12.64
  -1  -4  -1    1.55    1.64
  -1  -4  -2  387.42    8.80
  -1  -4  -3  220.48    6.92
  -1  -4  -4  119.27    5.37
  -1  -4  -5  377.17   10.11
  -1  -4  -6  123.36    5.90
  -1  -4  -7   73.45    4.58
  -1  -5   7  624.87    8.59
  -1  -5   6    7.64    1.31
  -1  -5   5  140.77    4.17
  -1  -5   4  726.79   10.38
  -1  -5   3   23.83    2.04
  -1  -5   2 1535.94   17.19
  -1  -5   1  235.98    6.62
  -1  -5   0  890.25   13.52
  -1  -5  -1   89.09    4.29
  -1  -5  -2  446.06   10.24
  -1  -5  -3   51.21    3.93
  -1  -5  -4  144.46    6.76
  -1  -5  -5  238.73    8.47
  -1  -5  -6   77.35    5.24
  -1  -5  -7   95.87    5.52
  -1  -6   7  304.24    6.68
  -1  -6   6   20.61    2.45
  -1  -6   5  304.19    7.06
  -1  -6   4  100.54    4.25
  -1  -6   3  162.02    5.48
  -1  -6   2  714.04   12.27
  -1  -6   1   19.01    2.63
  -1  -6   0 1059.77   15.93
  -1  -6  -1    4.93    1.90
  -1  -6  -2  942.84   15.81
  -1  -6  -3   23.04    3.86
  -1  -6  -4  393.11   11.41
  -1  -6  -5  122.50    6.76
  -1  -6  -6   58.32    4.95
  -1  -6  -7   26.84    3.50
  -1  -7   6   34.53    2.82
  -1  -7   5  754.36   12.07
  -1  -7   4   33.86    3.08
  -1  -7   3  413.91    9.35
  -1  -7   2   73.41    4.21
  -1  -7   1   56.05    4.30
  -1  -7   0  299.70    8.58
  -1  -7  -1    6.01    2.38
  -1  -7  -2  675.59   14.92
  -1  -7  -3   46.78    5.08
  -1  -7  -4  177.78    7.91
  -1  -7  -5    1.83    2.85
  -1  -7  -6   55.48    4.99
  -1  -7  -7   23.76    3.51
  -1  -7  -8    3.50    2.15
  -1  -8   6    9.98    2.60
  -1  -8   5  284.09    7.65
  -1  -8   4   74.64    4.36
  -1  -8   3  725.02   13.14
  -1  -8   2  408.46   10.12
  -1  -8   1  992.45   17.14
  -1  -8   0  104.28    6.07
  -1  -8  -1   26.38    3.79
  -1  -8  -2  253.59   10.03
  -1  -8  -3   61.65    5.07
  -1  -8  -4  184.06    8.84
  -1  -8  -5    0.61    2.84
  -1  -8  -6   44.26    4.66
  -1  -8  -7   12.49    3.03
  -1  -8  -8   13.10    2.89
  -1  -9   6  127.11    5.99
  -1  -9   5  241.25    8.03
  -1  -9   4    2.72    2.62
  -1  -9   3  116.24    6.06
  -1  -9   2   29.56    3.65
  -1  -9   1  463.50   12.61
  -1  -9   0  290.34   10.61
  -1  -9  -1  368.08   12.13
  -1  -9  -2  138.46    7.78
  -1  -9  -3   18.49    3.48
  -1  -9  -4  135.35    7.84
  -1  -9  -5    4.98    3.00
  -1  -9  -6   34.13    4.30
  -1  -9  -7    6.35    2.71
  -1  -9  -8   12.40    3.13
  -1 -10   6   66.88    4.92
  -1 -10   5  225.59    8.54
  -1 -10   4   22.44    3.85
  -1 -10   3  131.46    6.82
  -1 -10   2   21.81    3.99
  -1 -10   1   65.65    5.81
  -1 -10   0  151.19    7.60
  -1 -10  -1  192.54    9.07
  -1 -10  -2  106.75    7.25
  -1 -10  -3   30.28    3.96
  -1 -10  -4   48.92    5.18
  -1 -10  -5    4.10    2.95
  -1 -10  -6   25.35    4.01
  -1 -11   6    0.18    2.54
  -1 -11   5  153.41    7.28
  -1 -11   4   20.23    3.68
  -1 -11   3  317.42   10.78
  -1 -11   2    9.04    3.47
  -1 -11   1  130.41    7.60
  -1 -11   0   13.97    3.90
  -1 -11  -1   74.48    5.80
  -1 -11  -2   84.72    6.58
  -1 -11  -3   45.83    5.21
  -1 -11  -4   58.12    5.24
  -1 -11  -5   14.98    3.65
  -1 -11  -6   10.89    2.81
  -1 -12   5   77.25    5.51
  -1 -12   4    3.75    2.21
  -1 -12   3  183.42    8.24
  -1 -12   2   14.41    3.71
  -1 -12   1   99.21    6.80
  -1 -12   0    2.97    3.09
  -1 -12  -1   54.23    5.12
  -1 -12  -2   12.05    3.67
  -1 -12  -3   19.46    3.98
  -1 -12  -4   35.67    4.72
  -1 -13   5    2.46    2.66
  -1 -13   4   13.60    3.28
  -1 -13   3   53.26    5.07
  -1 -13   2    4.00    3.01
  -1 -13   1  127.41    7.60
  -1 -13   0    5.18    3.10
  -1 -13  -1   55.39    5.18
  -1 -13  -2    5.39    3.16
  -1 -14   3    4.71    2.97
  -1 -14   2    4.67    2.28
  -1 -14   1   20.15    3.92
   2 -14  -2   14.15    4.76
   2 -14  -1    1.44    3.85
   2 -14   0    0.64    3.68
   2 -14   1   95.64    8.18
   2 -14   2    2.78    3.47
   2 -14   3  129.28    8.82
   2 -13  -4   19.71    4.84
   2 -13  -3    9.61    3.98
   2 -13  -2   81.03    7.51
   2 -13  -1   17.70    4.58
   2 -13   0   43.16    5.85
   2 -13   1   22.97    4.23
   2 -13   2   -1.92    2.93
   2 -13   3   86.40    6.76
   2 -13   4    7.13    3.33
   2 -12  -6   13.75    4.39
   2 -12  -5    3.48    2.62
   2 -12  -4   19.19    3.85
   2 -12  -3   -0.62    2.34
   2 -12  -2  101.92    8.13
   2 -12  -1   26.62    4.90
   2 -12   0  226.18   11.21
   2 -12   1   38.35    5.16
   2 -12   2   99.48    7.31
   2 -12   3   67.53    5.72
   2 -12   4    0.49    1.91
   2 -11  -7   10.07    3.25
   2 -11  -6   17.72    4.34
   2 -11  -5   14.85    3.50
   2 -11  -4   57.18    6.15
   2 -11  -3   14.83    3.44
   2 -11  -2   71.93    6.62
   2 -11  -1   49.54    5.27
   2 -11   0  122.19    7.99
   2 -11   1  180.16    9.06
   2 -11   2  280.90   10.88
   2 -11   3  130.94    7.45
   2 -11   4  117.02    6.90
   2 -10  -9    2.85    3.38
   2 -10  -8    3.22    2.46
   2 -10  -7   16.54    3.49
   2 -10  -6   39.54    5.09
   2 -10  -5   26.67    4.03
   2 -10  -4   79.64    6.58
   2 -10  -3   39.23    4.62
   2 -10  -2  179.92    9.26
   2 -10  -1   50.91    5.31
   2 -10   0  369.35   12.45
   2 -10   1   71.26    5.68
   2 -10   2  168.81    8.06
   2 -10   3  173.77    7.86
   2 -10   4  308.59   10.20
   2  -9  -9   19.67    4.02
   2  -9  -8    0.63    2.72
   2  -9  -7   18.94    3.81
   2  -9  -6   -0.83    2.33
   2  -9  -5   37.58    4.57
   2  -9  -4  196.61    9.26
   2  -9  -3   13.25    3.30
   2  -9  -2  134.06    7.34
   2  -9  -1  107.31    6.59
   2  -9   0  106.49    6.37
   2  -9   1    4.60    2.33
   2  -9   2  147.20    6.91
   2  -9   3  220.00    8.13
   2  -9   4   71.31    4.70
   2  -9   5  286.64    8.78
   2  -8  -9   34.96    4.34
   2  -8  -8    2.02    2.54
   2  -8  -7   59.63    5.31
   2  -8  -6   -0.56    2.16
   2  -8  -5   46.72    4.61
   2  -8  -4   44.73    4.43
   2  -8  -3   15.24    3.05
   2  -8  -2  691.19   15.36
   2  -8  -1   47.82    4.25
   2  -8   0  865.25   16.36
   2  -8   1    9.64    2.36
   2  -8   2  742.44   14.24
   2  -8   3    1.78    1.79
   2  -8   4  140.03    5.86
   2  -8   5  212.30    6.70
   2  -7  -9    7.81    2.66
   2  -7  -8    3.55    2.32
   2  -7  -7  197.04    8.23
   2  -7  -6   52.45    4.55
   2  -7  -5  404.35   11.37
   2  -7  -4   13.73    2.40
   2  -7  -3  259.78    8.73
   2  -7  -2  272.64    8.73
   2  -7  -1  134.82    5.93
   2  -7   0  631.97   12.64
   2  -7   1   13.67    2.27
   2  -7   2  727.47   12.77
   2  -7   3    2.84    1.60
   2  -7   4  629.85   11.05
   2  -7   5    6.06    1.53
   2  -6  -9   26.79    3.32
   2  -6  -8   31.30    3.52
   2  -6  -7   23.02    3.00
   2  -6  -6   15.86    2.64
   2  -6  -5  349.91    9.72
   2  -6  -4  189.87    7.00
   2  -6  -3  862.61   14.82
   2  -6  -2  210.55    6.98
   2  -6  -1  343.55    8.66
   2  -6   0  609.22   11.28
   2  -6   1    7.90    1.48
   2  -6   2 1301.34   16.47
   2  -6   3    2.50    1.29
   2  -6   4  813.70   11.47
   2  -6   5   11.82    1.80
   2  -5  -9   27.75    2.98
   2  -5  -8   71.17    4.41
   2  -5  -7  102.86    5.17
   2  -5  -6   16.03    2.38
   2  -5  -5  178.97    6.18
   2  -5  -4   26.54    2.44
   2  -5  -3  458.77    9.39
   2  -5  -2  249.10    6.68
   2  -5  -1  828.82   12.50
   2  -5   0  616.36   10.38
   2  -5   1  225.07    5.75
   2  -5   2  331.96    6.94
   2  -5   3    9.16    1.57
   2  -5   4  937.42   11.47
   2  -5   5   43.60    2.44
   2  -4  -9   33.21    2.92
   2  -4  -8   36.64    2.98
   2  -4  -7  184.81    5.99
   2  -4  -6  191.41    5.96
   2  -4  -5  216.70    6.25
   2  -4  -4   14.65    1.74
   2  -4  -3  440.78    8.50
   2  -4  -2  320.92    6.94
   2  -4  -1  848.01   11.35
   2  -4   0  576.21    8.98
   2  -4   1  543.07    8.55
   2  -4   2  598.02    8.72
   2  -4   3   83.37    3.11
   2  -4   4  373.25    6.47
   2  -4   5   26.03    1.85
   2  -3  -9   28.04    2.53
   2  -3  -8   44.24    2.86
   2  -3  -7  215.97    5.85
   2  -3  -6   17.36    1.74
   2  -3  -5  686.19   10.33
   2  -3  -4  178.00    4.98
   2  -3  -3 1043.38   12.43
   2  -3  -2  360.66    6.71
   2  -3  -1  499.17    8.00
   2  -3   0  404.62    6.96
   2  -3   1 1325.12   13.20
   2  -3   2 1438.20   14.20
   2  -3   3 1050.76   11.09
   2  -3   4  477.74    6.87
  -2   3  -5   13.49    1.07
   2  -2  -8    1.29    1.16
   2  -2  -7    8.31    1.45
   2  -2  -6   62.46    2.95
   2  -2  -5  464.63    7.79
   2  -2  -4  175.79    4.60
   2  -2  -3  785.18   10.26
   2  -2  -2  140.22    3.88
   2  -2  -1 1555.30   14.71
   2  -2   0   53.34    2.39
   2  -2   1  894.16   10.19
   2  -2   2  283.54    5.62
   2  -2   3  617.05    7.95
  -2   2  -4  617.71    7.30
  -2   2  -5  256.50    4.63
   2  -1  -8  224.28    5.58
   2  -1  -7  122.97    3.98
   2  -1  -6  245.41    5.43
   2  -1  -5  170.98    4.46
   2  -1  -4  221.64    5.01
   2  -1  -3 1425.36   14.24
   2  -1  -2   12.96    1.28
   2  -1  -1 1334.57   12.94
   2  -1   0    3.58    0.83
   2  -1   1  867.63    9.79
  -2   1  -2  470.57    6.71
  -2   1  -3  446.10    6.30
  -2   1  -4  629.88    8.13
  -2   1  -5  198.24    4.36
  -2   1  -6  358.98    6.55
   2   0  -8  588.02    8.65
   2   0  -7   69.94    3.10
   2   0  -6  394.40    6.72
   2   0  -5  164.79    4.19
   2   0  -4  802.40    9.75
   2   0  -3  353.61    6.49
   2   0  -2   88.63    2.98
   2   0  -1  818.34    9.48
  -2   0   0   19.88    1.44
  -2   0  -1  857.48    9.39
  -2   0  -2    1.25    0.57
  -2   0  -3  561.41    7.76
  -2   0  -4   25.86    1.77
  -2   0  -5   22.64    1.90
  -2   0  -6  406.10    7.77
   2   1  -7   82.20    3.08
   2   1  -6  510.39    7.45
   2   1  -5  345.57    5.97
   2   1  -4  757.97    9.33
  -2  -1   3  211.05    4.71
  -2  -1   2  197.32    4.22
  -2  -1   1 1307.60   12.59
  -2  -1   0   54.54    2.26
  -2  -1  -1 1019.69   11.34
  -2  -1  -2   79.30    3.10
  -2  -1  -3  776.72   10.11
  -2  -1  -4   75.43    3.32
  -2  -1  -5  301.16    7.01
  -2  -1  -6    3.95    2.10
  -2  -2   8  183.60    4.46
  -2  -2   7   64.51    2.68
  -2  -2   6   95.36    3.22
  -2  -2   5  339.64    6.00
  -2  -2   4  647.18    8.50
  -2  -2   3  627.50    8.39
  -2  -2   2 1022.17   10.99
  -2  -2   1  432.76    7.07
  -2  -2   0    1.18    0.99
  -2  -2  -1  181.58    4.50
  -2  -2  -2    4.22    1.03
  -2  -2  -3  529.27    8.95
  -2  -2  -4  291.69    7.16
  -2  -2  -5  342.43    8.49
  -2  -2  -6  129.62    5.64
  -2  -3   8  210.85    4.69
  -2  -3   7   46.54    2.31
  -2  -3   6  327.24    6.06
  -2  -3   5   18.01    1.74
  -2  -3   4  168.36    4.49
  -2  -3   3  544.32    8.09
  -2  -3   2  891.89   11.17
  -2  -3   1 1352.15   13.90
  -2  -3   0  378.78    7.17
  -2  -3  -1 2435.50   22.16
  -2  -3  -2    4.94    1.54
  -2  -3  -3  260.80    6.84
  -2  -3  -4    5.44    2.03
  -2  -3  -5  416.34   10.16
  -2  -3  -6   95.26    4.97
  -2  -4   8  100.44    3.59
  -2  -4   7    1.55    1.37
  -2  -4   6  788.86   10.23
  -2  -4   5  179.24    4.69
  -2  -4   4  508.36    7.89
  -2  -4   3  142.20    4.23
  -2  -4   2  313.09    6.51
  -2  -4   1   71.27    3.42
  -2  -4   0 1342.21   15.29
  -2  -4  -1  559.61   10.28
  -2  -4  -2  400.26    8.93
  -2  -4  -3  368.64    9.32
  -2  -4  -4    4.25    2.48
  -2  -4  -5   83.74    4.91
  -2  -4  -6    5.39    2.65
  -2  -4  -7   52.03    4.61
  -2  -5   7   12.33    1.54
  -2  -5   6  109.42    3.79
  -2  -5   5   82.48    3.43
  -2  -5   4  524.68    8.84
  -2  -5   3   51.84    2.81
  -2  -5   2  286.25    6.66
  -2  -5   1   27.70    2.63
  -2  -5   0   10.26    2.15
  -2  -5  -1  273.95    7.90
  -2  -5  -2  109.92    5.29
  -2  -5  -3  484.13   11.58
  -2  -5  -4   63.82    4.55
  -2  -5  -5  103.03    5.95
  -2  -5  -6    1.18    2.53
  -2  -5  -7   66.61    5.53
  -2  -6   7    7.41    1.79
  -2  -6   6  289.22    6.67
  -2  -6   5    6.27    1.60
  -2  -6   4  410.21    8.45
  -2  -6   3    3.16    1.68
  -2  -6   2  729.86   12.11
  -2  -6   1    2.79    1.59
  -2  -6   0  417.51   10.01
  -2  -6  -1    5.83    2.08
  -2  -6  -2   36.17    4.02
  -2  -6  -3  177.31    7.01
  -2  -6  -4   13.23    3.31
  -2  -6  -5  130.87    6.68
  -2  -6  -6    1.55    2.28
  -2  -6  -7   70.82    5.97
  -2  -7   7  131.32    4.88
  -2  -7   6   42.09    3.10
  -2  -7   5   30.52    2.84
  -2  -7   4  176.25    6.18
  -2  -7   3   18.86    2.73
  -2  -7   2  309.95    8.57
  -2  -7   1   83.95    4.84
  -2  -7   0  565.26   12.84
  -2  -7  -1    5.46    2.76
  -2  -7  -2   90.85    5.74
  -2  -7  -3   64.74    5.19
  -2  -7  -4   16.64    2.99
  -2  -7  -5  132.53    7.73
  -2  -7  -6    2.69    3.34
  -2  -7  -7   59.34    5.70
  -2  -8   7  112.18    5.00
  -2  -8   6   51.07    3.69
  -2  -8   5   58.83    4.07
  -2  -8   4  114.99    5.37
  -2  -8   3   68.47    4.45
  -2  -8   2   85.49    5.31
  -2  -8   1   18.46    3.18
  -2  -8   0  200.30    7.68
  -2  -8  -1   82.97    5.35
  -2  -8  -2  249.43    9.24
  -2  -8  -3   11.60    3.42
  -2  -8  -4  113.33    7.44
  -2  -8  -5   43.89    4.94
  -2  -8  -6    6.28    3.57
  -2  -8  -7   17.05    3.97
  -2  -9   7   45.71    3.89
  -2  -9   6   47.10    3.72
  -2  -9   5  114.80    5.56
  -2  -9   4   94.34    5.04
  -2  -9   3   83.12    4.99
  -2  -9   2  112.01    5.94
  -2  -9   1    6.93    2.32
  -2  -9   0   74.33    5.02
  -2  -9  -1   13.89    3.40
  -2  -9  -2   69.47    5.72
  -2  -9  -3    7.20    3.75
  -2  -9  -4   39.72    5.43
  -2  -9  -5    4.88    3.60
  -2  -9  -6   10.85    3.95
  -2  -9  -7    4.74    2.48
  -2 -10   6   16.05    2.93
  -2 -10   5   40.99    3.91
  -2 -10   4   83.85    5.24
  -2 -10   3  108.26    5.67
  -2 -10   2  134.63    6.45
  -2 -10   1  137.38    6.95
  -2 -10   0   91.83    6.43
  -2 -10  -1    0.97    3.36
  -2 -10  -2   71.14    6.52
  -2 -10  -3   32.62    4.57
  -2 -10  -4   20.56    4.56
  -2 -10  -5   39.02    5.39
  -2 -10  -6   18.11    4.19
  -2 -11   6   30.00    3.56
  -2 -11   5   37.51    3.97
  -2 -11   4    2.15    2.60
  -2 -11   3    3.26    2.85
  -2 -11   2   46.30    4.99
  -2 -11   1   36.97    4.89
  -2 -11   0   90.15    6.97
  -2 -11  -1   15.54    3.65
  -2 -11  -2   69.26    6.05
  -2 -11  -3    9.90    4.08
  -2 -11  -4   23.09    4.74
  -2 -11  -5   13.24    3.92
  -2 -12   6    1.46    2.86
  -2 -12   5   89.30    6.18
  -2 -12   4    3.91    2.49
  -2 -12   3   29.19    4.55
  -2 -12   2   28.54    4.65
  -2 -12   1   11.03    3.95
  -2 -12   0   45.94    4.99
  -2 -12  -1   11.57    4.06
  -2 -12  -2   44.34    5.76
  -2 -12  -3    0.17    3.51
  -2 -13   6   14.85    3.58
  -2 -13   5   33.70    4.65
  -2 -13   4    4.41    2.50
  -2 -13   3   79.97    6.40
  -2 -13   2    5.08    3.46
  -2 -13   1   24.19    4.65
  -2 -13   0    5.28    3.84
   3 -14   0   -0.67    3.55
   3 -14   1   64.01    7.11
   3 -14   2    2.29    3.46
   3 -14   3   14.23    4.38
   3 -13  -3   31.68    5.57
   3 -13  -2    4.98    3.03
   3 -13  -1   34.74    5.12
   3 -13   0    4.89    3.73
   3 -13   1   94.35    7.92
   3 -13   2   25.45    4.76
   3 -13   3   92.34    7.53
   3 -12  -5   -0.85    3.34
   3 -12  -4   37.70    5.64
   3 -12  -3   17.08    4.33
   3 -12  -2   21.57    4.44
   3 -12  -1   36.32    5.37
   3 -12   0   -0.83    2.14
   3 -12   1   98.18    7.47
   3 -12   2   10.35    3.53
   3 -12   3  144.06    8.44
   3 -11  -7    0.30    2.37
   3 -11  -6    8.75    3.10
   3 -11  -5    6.15    2.88
   3 -11  -4   33.00    5.08
   3 -11  -3   43.66    5.24
   3 -11  -2   95.45    7.33
   3 -11  -1  153.23    9.17
   3 -11   0   58.95    5.71
   3 -11   1   86.61    6.54
   3 -11   2    2.52    2.63
   3 -11   3   76.74    5.98
   3 -11   4   42.52    4.63
   3 -10  -8   26.19    4.49
   3 -10  -7   12.07    3.71
   3 -10  -6   42.84    5.41
   3 -10  -5    0.21    2.67
   3 -10  -4   34.45    4.51
   3 -10  -3   36.02    4.50
   3 -10  -2   99.25    7.00
   3 -10  -1  142.93    8.26
   3 -10   0  121.67    7.53
   3 -10   1  244.41   10.21
   3 -10   2   78.55    5.74
   3 -10   3  189.57    8.45
   3 -10   4   -1.15    1.98
   3  -9  -9    4.21    3.01
   3  -9  -8    5.92    2.99
   3  -9  -7   -0.72    1.72
   3  -9  -6  107.97    7.43
   3  -9  -5   10.73    2.69
   3  -9  -4  125.33    7.60
   3  -9  -3    3.97    2.53
   3  -9  -2   93.21    6.42
   3  -9  -1  215.24    9.19
   3  -9   0   65.66    5.22
   3  -9   1  437.19   12.14
   3  -9   2   72.55    5.14
   3  -9   3  387.49   10.86
   3  -9   4   53.18    4.33
   3  -8  -9   20.54    3.70
   3  -8  -8    3.99    2.06
   3  -8  -7    8.53    2.72
   3  -8  -6   64.66    5.27
   3  -8  -5   -0.84    2.01
   3  -8  -4  249.65    9.57
   3  -8  -3    7.45    2.49
   3  -8  -2  256.80    9.10
   3  -8  -1   37.65    3.82
   3  -8   0  337.11   10.10
   3  -8   1   81.15    4.89
   3  -8   2   20.82    2.82
   3  -8   3  262.95    8.54
   3  -8   4   17.44    2.52
   3  -7  -9   23.25    3.42
   3  -7  -8   12.57    2.44
   3  -7  -7   34.03    3.79
   3  -7  -6    3.66    1.64
   3  -7  -5   10.85    2.54
   3  -7  -4  222.89    8.20
   3  -7  -3   30.09    3.16
   3  -7  -2  251.80    8.37
   3  -7  -1    3.24    1.41
   3  -7   0  106.23    5.33
   3  -7   1   17.61    2.32
   3  -7   2  119.21    5.41
   3  -7   3  273.94    8.10
   3  -7   4    3.71    1.80
   3  -6  -9   33.73    3.61
   3  -6  -8   23.27    2.99
   3  -6  -7   43.75    3.79
   3  -6  -6   87.39    5.09
   3  -6  -5   63.17    4.30
   3  -6  -4   57.40    4.03
   3  -6  -3   -0.88    1.68
   3  -6  -2  580.38   11.68
   3  -6  -1  314.95    8.50
   3  -6   0 1068.19   16.13
   3  -6   1   41.19    3.02
   3  -6   2  649.51   12.00
   3  -6   3   42.44    3.02
   3  -6   4   89.27    4.37
   3  -6   5  215.28    6.17
   3  -5  -9   14.10    2.40
   3  -5  -8   10.90    2.25
   3  -5  -7  141.26    6.10
   3  -5  -6  128.36    5.64
   3  -5  -5  238.48    7.53
   3  -5  -4  245.64    7.42
   3  -5  -3  211.23    6.81
   3  -5  -2  208.28    6.59
   3  -5  -1    4.12    1.65
   3  -5   0  312.33    7.70
   3  -5   1  237.26    6.41
   3  -5   2  616.45   10.66
   3  -5   3  193.91    5.95
   3  -5   4  407.57    8.23
   3  -5   5   67.84    3.57
   3  -4  -9   34.73    3.03
   3  -4  -8    5.23    1.78
   3  -4  -7   27.23    2.72
   3  -4  -6   38.18    3.04
   3  -4  -5   97.46    4.50
   3  -4  -4  410.20    9.00
   3  -4  -3  327.75    7.74
   3  -4  -2  625.88   10.66
   3  -4  -1  185.09    5.47
   3  -4   0  414.15    8.37
   3  -4   1   26.18    2.21
   3  -4   2  499.92    9.25
   3  -4   3  170.56    5.25
   3  -4   4  432.86    8.22
   3  -3  -9   49.10    3.31
   3  -3  -8   19.17    2.06
   3  -3  -7  131.53    4.91
   3  -3  -6    0.45    0.94
   3  -3  -5  168.35    5.33
   3  -3  -4   25.04    2.14
   3  -3  -3   54.26    3.10
   3  -3  -2  523.81    9.39
   3  -3  -1  174.79    5.39
   3  -3   0  852.88   12.08
   3  -3   1   75.73    3.45
   3  -3   2  163.89    5.40
   3  -3   3   14.14    1.80
  -3   3  -4  125.96    3.85
  -3   3  -5  159.97    4.18
   3  -2  -9   62.45    3.65
   3  -2  -8    0.43    1.31
   3  -2  -7  227.55    6.47
   3  -2  -6   10.75    1.83
   3  -2  -5  282.52    6.96
   3  -2  -4   14.25    1.91
   3  -2  -3  434.27    8.44
   3  -2  -2  259.89    6.20
   3  -2  -1  251.51    6.12
   3  -2   0  704.21   11.31
   3  -2   1   37.95    2.58
   3  -2   2 1016.56   13.29
  -3   2  -3   27.41    1.80
  -3   2  -4  140.48    4.03
  -3   2  -5   40.21    2.27
   3  -1  -9    3.48    1.46
   3  -1  -8    3.48    1.44
   3  -1  -7  150.56    4.97
   3  -1  -6   23.16    2.19
   3  -1  -5  528.36    9.18
   3  -1  -4    2.87    1.10
   3  -1  -3  469.21    9.10
   3  -1  -2    0.27    0.95
   3  -1  -1  226.13    5.88
   3  -1   0  447.04    8.42
  -3   1  -1  205.35    4.91
  -3   1  -2  709.63    9.54
  -3   1  -3  111.14    3.75
  -3   1  -4  569.46    9.05
  -3   1  -5    2.14    1.30
   3   0  -8   -1.51    1.35
   3   0  -7   -2.20    1.43
   3   0  -6    2.12    1.10
   3   0  -5  266.87    6.46
   3   0  -4  334.10    7.27
   3   0  -3  529.57    9.11
   3   0  -2  418.75    8.40
  -3   0   1  500.94    8.50
  -3   0   0  207.76    5.06
  -3   0  -1  184.59    4.81
  -3   0  -2  182.29    4.88
  -3   0  -3    1.02    1.28
  -3   0  -4  483.33    8.94
  -3   0  -5    1.79    1.31
   3   1  -8  242.99    6.56
  -3  -1   6  194.63    5.53
   3   1  -6  209.29    5.75
  -3  -1   5   48.64    2.99
  -3  -1   4   19.40    1.96
  -3  -1   3  565.10    8.75
  -3  -1   2   49.73    2.63
  -3  -1   1  395.10    7.42
  -3  -1   0   83.29    3.50
  -3  -1  -1  289.87    6.62
  -3  -1  -2  275.79    6.45
  -3  -1  -3  102.65    3.98
  -3  -1  -4  177.67    5.59
  -3  -1  -5   -0.07    1.46
  -3  -1  -6  117.75    5.11
  -3  -2   8   78.93    3.72
  -3  -2   7  260.48    6.43
  -3  -2   6  142.84    4.72
  -3  -2   5  372.34    7.52
  -3  -2   4  244.34    6.04
  -3  -2   3  187.73    5.24
  -3  -2   2    0.21    0.88
  -3  -2   1  361.28    7.55
  -3  -2   0  158.63    5.03
  -3  -2  -1  329.50    7.54
  -3  -2  -2   65.30    3.41
  -3  -2  -3  115.66    4.66
  -3  -2  -4   70.73    3.95
  -3  -2  -5   11.10    2.22
  -3  -2  -6  104.66    5.30
  -3  -3   8    0.35    1.52
  -3  -3   7   37.90    2.82
  -3  -3   6   42.45    2.82
  -3  -3   5  388.46    7.96
  -3  -3   4   67.16    3.51
  -3  -3   3  466.30    8.78
  -3  -3   2   40.26    2.75
  -3  -3   1  475.57    9.30
  -3  -3   0    8.03    1.77
  -3  -3  -1  234.59    6.46
  -3  -3  -2  129.29    4.99
  -3  -3  -3  213.27    6.78
  -3  -3  -4   93.93    4.85
  -3  -3  -5   22.74    3.08
  -3  -3  -6   14.84    2.93
  -3  -4   8  110.60    4.43
  -3  -4   7    6.27    1.77
  -3  -4   6   32.41    2.79
  -3  -4   5  115.23    4.77
  -3  -4   4   22.61    2.55
  -3  -4   3  389.03    8.28
  -3  -4   2   50.26    3.01
  -3  -4   1  420.93    8.89
  -3  -4   0   14.05    1.97
  -3  -4  -1   37.49    2.99
  -3  -4  -2  121.90    5.18
  -3  -4  -3   78.13    4.40
  -3  -4  -4  151.42    6.60
  -3  -4  -5   43.18    4.16
  -3  -4  -6  117.18    6.52
  -3  -5   8  122.91    4.60
  -3  -5   7    1.55    1.46
  -3  -5   6  175.11    5.52
  -3  -5   5   38.19    2.91
  -3  -5   4   75.01    3.82
  -3  -5   3   88.47    4.17
  -3  -5   2    8.07    2.08
  -3  -5   1  699.28   12.37
  -3  -5   0   51.41    3.49
  -3  -5  -1  898.51   15.18
  -3  -5  -2    1.30    1.61
  -3  -5  -3   56.97    4.52
  -3  -5  -4   20.19    2.95
  -3  -5  -5   53.60    4.87
  -3  -5  -6   27.61    3.74
  -3  -6   8   66.96    3.71
  -3  -6   7   14.30    2.16
  -3  -6   6  192.07    6.16
  -3  -6   5    3.63    1.81
  -3  -6   4  302.13    7.92
  -3  -6   3   40.68    3.02
  -3  -6   2   73.32    4.12
  -3  -6   1   16.06    2.78
  -3  -6   0   43.79    3.55
  -3  -6  -1  138.57    6.34
  -3  -6  -2   21.35    3.42
  -3  -6  -3  114.95    6.30
  -3  -6  -4    2.61    2.84
  -3  -6  -5   13.99    3.27
  -3  -6  -6    7.76    3.16
  -3  -7   7    1.68    1.64
  -3  -7   6   23.16    2.62
  -3  -7   5    7.03    2.09
  -3  -7   4   99.85    5.05
  -3  -7   3   23.51    2.95
  -3  -7   2  113.63    5.44
  -3  -7   1   46.61    4.15
  -3  -7   0    1.76    2.34
  -3  -7  -1   64.74    5.04
  -3  -7  -2    7.06    3.04
  -3  -7  -3  109.95    6.77
  -3  -7  -4    0.97    2.81
  -3  -7  -5   39.19    4.82
  -3  -7  -6    1.31    2.90
  -3  -8   7    0.78    1.76
  -3  -8   6   48.14    3.61
  -3  -8   5   19.51    2.84
  -3  -8   4   52.83    4.16
  -3  -8   3   31.11    3.28
  -3  -8   2  108.44    6.02
  -3  -8   1   33.09    3.97
  -3  -8   0   64.58    4.98
  -3  -8  -1   19.08    3.73
  -3  -8  -2    3.28    2.07
  -3  -8  -3   24.73    3.70
  -3  -8  -4    5.08    3.17
  -3  -8  -5   33.55    4.61
  -3  -8  -6    3.01    3.71
  -3  -9   7   23.91    3.18
  -3  -9   6   24.71    3.29
  -3  -9   5    6.06    2.51
  -3  -9   4   14.16    3.02
  -3  -9   3   28.00    3.86
  -3  -9   2   46.31    4.34
  -3  -9   1   50.85    4.97
  -3  -9   0   38.23    4.47
  -3  -9  -1   23.66    3.55
  -3  -9  -2   13.81    3.76
  -3  -9  -3   23.90    4.16
  -3  -9  -4    3.09    3.39
  -3  -9  -5   14.32    4.48
  -3 -10   7   -0.96    2.28
  -3 -10   6   65.50    4.91
  -3 -10   5    9.85    3.01
  -3 -10   4   45.05    4.43
  -3 -10   3    4.35    2.75
  -3 -10   2    6.33    2.85
  -3 -10   1   16.77    3.62
  -3 -10   0   16.32    3.76
  -3 -10  -1   19.33    3.93
  -3 -10  -2   12.80    3.67
  -3 -10  -3   19.97    4.47
  -3 -10  -4   22.13    4.24
  -3 -11   6   14.05    3.15
  -3 -11   5    0.22    2.56
  -3 -11   4   58.77    4.80
  -3 -11   3    5.40    2.42
  -3 -11   2   44.08    4.77
  -3 -11   1    0.51    2.93
  -3 -11   0   20.45    3.90
  -3 -11  -1    9.08    3.74
  -3 -11  -2    0.24    3.70
  -3 -12   6    0.88    2.57
  -3 -12   5    2.30    2.08
  -3 -12   4   17.76    3.52
  -3 -12   3    6.39    3.14
  -3 -12   2   35.35    4.62
  -3 -12   1    5.11    2.87
   4 -13  -1   34.58    5.60
   4 -13   0    7.70    3.80
   4 -13   1   37.58    5.55
   4 -13   2   36.65    5.10
   4 -12  -3   29.61    5.29
   4 -12  -2   15.13    4.39
   4 -12  -1   48.84    5.92
   4 -12   0   13.19    3.82
   4 -12   1   41.83    5.28
   4 -12   2    9.83    3.62
   4 -12   3   13.21    3.66
   4 -11  -5   33.79    5.05
   4 -11  -4   30.41    4.86
   4 -11  -3   51.99    5.83
   4 -11  -2    0.92    1.91
   4 -11  -1   45.16    5.24
   4 -11   0   27.07    4.34
   4 -11   1   62.02    6.02
   4 -11   2   84.08    6.47
   4 -11   3   52.18    5.22
   4 -10  -7   -0.72    2.86
   4 -10  -6    1.79    2.67
   4 -10  -5   15.09    3.25
   4 -10  -4   18.63    3.45
   4 -10  -3   64.32    5.80
   4 -10  -2    3.33    2.58
   4 -10  -1   78.85    6.39
   4 -10   0    7.07    3.04
   4 -10   1   75.29    5.90
   4 -10   2   31.15    4.06
   4 -10   3   48.57    4.71
   4  -9  -8   12.61    2.84
   4  -9  -7    0.27    1.88
   4  -9  -6   31.14    4.43
   4  -9  -5    9.13    2.94
   4  -9  -4    5.66    2.60
   4  -9  -3  102.19    6.74
   4  -9  -2   35.53    4.37
   4  -9  -1  254.52   10.26
   4  -9   0    7.13    2.58
   4  -9   1  144.68    7.59
   4  -9   2   23.22    3.51
   4  -9   3   72.30    5.04
   4  -9   4   60.59    4.69
   4  -8  -9   -0.73    2.42
   4  -8  -8   20.73    3.55
   4  -8  -7    1.69    1.69
   4  -8  -6   62.61    5.23
   4  -8  -5    6.57    2.02
   4  -8  -4   37.27    3.82
   4  -8  -3   42.19    4.20
   4  -8  -2   10.93    2.68
   4  -8  -1  200.38    8.26
   4  -8   0    4.84    2.32
   4  -8   1  251.08    8.83
   4  -8   2    2.59    1.95
   4  -8   3  175.93    7.47
   4  -8   4   25.67    3.28
   4  -7 -10    1.74    2.21
   4  -7  -9   -0.39    2.02
   4  -7  -8    6.58    2.47
   4  -7  -7    2.59    2.19
   4  -7  -6   63.11    4.83
   4  -7  -5   11.82    2.35
   4  -7  -4  123.22    6.42
   4  -7  -3    3.13    2.01
   4  -7  -2   68.25    4.90
   4  -7  -1  132.29    6.17
   4  -7   0    0.08    1.77
   4  -7   1  429.11   10.91
   4  -7   2    0.86    1.44
   4  -7   3  291.50    9.06
   4  -7   4    2.05    1.82
   4  -6 -10    1.79    1.89
   4  -6  -9    8.51    2.27
   4  -6  -8   16.67    2.68
   4  -6  -7    3.37    1.84
   4  -6  -6   34.81    3.38
   4  -6  -5    7.97    2.07
   4  -6  -4  118.37    5.69
   4  -6  -3   60.17    4.09
   4  -6  -2  188.34    6.84
   4  -6  -1    4.19    1.95
   4  -6   0  193.86    7.05
   4  -6   1   18.47    2.69
   4  -6   2    3.70    1.85
   4  -6   3  147.73    5.95
   4  -6   4   17.05    2.69
   4  -5 -10   15.56    2.72
   4  -5  -9   14.66    2.55
   4  -5  -8   27.17    2.87
   4  -5  -7    6.16    1.91
   4  -5  -6   18.56    2.32
   4  -5  -5   -1.26    1.36
   4  -5  -4  103.20    5.00
   4  -5  -3   92.12    4.71
   4  -5  -2   85.55    4.72
   4  -5  -1  287.90    8.33
   4  -5   0   58.75    3.77
   4  -5   1  111.75    5.06
   4  -5   2   75.56    4.22
   4  -5   3  146.77    6.26
   4  -5   4    8.11    2.05
   4  -4  -9    6.19    1.65
   4  -4  -8   46.95    3.54
   4  -4  -7   15.32    2.44
   4  -4  -6  133.21    5.75
   4  -4  -5    3.41    1.38
   4  -4  -4   83.79    4.43
   4  -4  -3    4.72    1.50
   4  -4  -2  242.17    7.27
   4  -4  -1  274.76    7.61
   4  -4   0  255.98    7.34
   4  -4   1  307.07    8.64
   4  -4   2  211.24    6.97
   4  -4   3  124.73    5.29
  -4   4  -4   18.66    1.87
   4  -3  -9    4.01    1.80
   4  -3  -8   13.68    2.00
   4  -3  -7   43.01    3.43
   4  -3  -6  112.37    4.92
   4  -3  -5   52.46    3.55
   4  -3  -4  213.40    6.65
   4  -3  -3   17.20    2.09
   4  -3  -2  165.04    5.92
   4  -3  -1    4.53    1.99
   4  -3   0   68.48    4.24
   4  -3   1  251.92    7.42
   4  -3   2   67.65    4.14
  -4   3  -3  201.07    5.01
  -4   3  -4   68.45    3.17
   4  -2  -9   55.31    3.72
   4  -2  -8    1.21    1.50
   4  -2  -7    5.05    1.80
   4  -2  -6   50.35    3.50
   4  -2  -5    6.37    1.92
   4  -2  -4  371.63    9.30
   4  -2  -3   65.74    4.12
   4  -2  -2  419.50    9.49
   4  -2  -1   10.76    1.87
   4  -2   0  297.76    8.07
  -4   2  -1   13.60    1.59
  -4   2  -2   56.46    2.83
  -4   2  -3   69.53    3.27
  -4   2  -4   21.90    2.14
  -4   2  -5  160.32    5.49
   4  -1  -9   24.39    2.78
   4  -1  -8    3.79    1.73
   4  -1  -7  151.23    5.83
   4  -1  -6   -0.19    1.04
   4  -1  -5   45.07    3.35
   4  -1  -4   42.32    3.14
   4  -1  -3    1.93    1.23
   4  -1  -2  451.00   10.13
  -4   1   1   -0.74    0.80
  -4   1   0  333.77    6.79
  -4   1  -1    1.64    1.25
  -4   1  -2   67.84    3.41
  -4   1  -3   15.87    2.00
  -4   1  -4   12.02    1.97
  -4   1  -5   64.08    3.98
   4   0  -9   13.99    2.31
   4   0  -8   29.60    2.91
   4   0  -7   90.26    4.58
   4   0  -6   51.35    3.68
   4   0  -5  212.50    7.09
  -4   0   4   19.38    1.99
  -4   0   3   84.32    3.55
  -4   0   2   90.99    3.78
  -4   0   1    4.13    1.44
  -4   0   0  253.87    6.36
  -4   0  -1   11.07    1.89
  -4   0  -2  348.81    7.83
  -4   0  -3   83.52    4.17
  -4   0  -4   87.46    4.29
  -4   0  -5   32.53    2.81
  -4  -1   9    8.37    1.83
  -4  -1   8    7.69    1.77
  -4  -1   7    7.27    1.46
  -4  -1   6   41.77    2.88
  -4  -1   5   98.58    4.21
  -4  -1   4   90.84    4.07
  -4  -1   3   79.64    3.87
  -4  -1   2   20.59    2.16
  -4  -1   1   12.23    1.75
  -4  -1   0  105.42    4.28
  -4  -1  -1    1.93    1.24
  -4  -1  -2  228.57    6.78
  -4  -1  -3    2.61    1.85
  -4  -1  -4  144.84    5.51
  -4  -1  -5   21.78    2.70
  -4  -2   9   39.69    3.31
  -4  -2   8    7.44    2.04
  -4  -2   7   12.08    2.30
  -4  -2   6    1.84    1.33
  -4  -2   5   39.34    2.94
  -4  -2   4  181.04    6.01
  -4  -2   3  104.17    4.60
  -4  -2   2  295.17    7.57
  -4  -2   1  138.70    5.36
  -4  -2   0   83.13    4.26
  -4  -2  -1    7.68    2.13
  -4  -2  -2   62.16    3.88
  -4  -2  -3   21.09    2.69
  -4  -2  -4   97.90    4.96
  -4  -2  -5   12.00    2.41
  -4  -3   9  158.69    5.96
  -4  -3   8   59.91    3.81
  -4  -3   7  234.94    7.04
  -4  -3   6   19.59    2.35
  -4  -3   5   70.48    4.26
  -4  -3   4    9.01    2.24
  -4  -3   3   96.85    4.84
  -4  -3   2   67.21    3.97
  -4  -3   1   49.43    3.54
  -4  -3   0  131.60    5.27
  -4  -3  -1   70.04    4.16
  -4  -3  -2   62.00    3.94
  -4  -3  -3    9.66    2.42
  -4  -3  -4   36.22    3.45
  -4  -3  -5    6.41    2.39
  -4  -4   8    2.86    1.96
  -4  -4   7   83.42    4.61
  -4  -4   6    0.59    1.45
  -4  -4   5  223.62    7.55
  -4  -4   4    4.35    2.14
  -4  -4   3  134.92    5.88
  -4  -4   2    4.94    2.04
  -4  -4   1   30.15    3.07
  -4  -4   0  117.67    5.55
  -4  -4  -1   31.38    3.26
  -4  -4  -2   75.88    4.52
  -4  -4  -3    8.88    2.10
  -4  -4  -4   24.63    2.99
  -4  -4  -5   -4.65    2.11
  -4  -5   8   -2.41    1.75
  -4  -5   7   11.85    2.39
  -4  -5   6    1.21    1.82
  -4  -5   5   79.48    4.54
  -4  -5   4    9.13    2.28
  -4  -5   3  159.64    6.32
  -4  -5   2    3.43    1.63
  -4  -5   1  125.61    5.89
  -4  -5   0    9.72    2.57
  -4  -5  -1    7.20    2.43
  -4  -5  -2   44.60    4.13
  -4  -5  -3    6.85    2.62
  -4  -5  -4   42.99    4.17
  -4  -5  -5    0.62    2.68
  -4  -6   8   44.30    3.73
  -4  -6   7   -2.00    1.80
  -4  -6   6    5.40    2.18
  -4  -6   5   24.06    3.04
  -4  -6   4    2.87    2.07
  -4  -6   3   65.18    4.38
  -4  -6   2    3.35    1.69
  -4  -6   1   97.19    5.41
  -4  -6   0   39.20    3.73
  -4  -6  -1   20.39    3.32
  -4  -6  -2   36.26    3.87
  -4  -6  -3    3.77    2.74
  -4  -6  -4   39.06    4.60
  -4  -6  -5   -0.69    2.91
  -4  -6  -6   35.12    4.53
  -4  -7   8   25.35    3.19
  -4  -7   7   22.46    3.10
  -4  -7   6   64.41    4.51
  -4  -7   5   16.18    2.80
  -4  -7   4   14.08    2.77
  -4  -7   3   31.76    3.39
  -4  -7   2    1.80    2.32
  -4  -7   1  104.42    5.84
  -4  -7   0    2.52    2.55
  -4  -7  -1  135.35    7.11
  -4  -7  -2    6.88    3.11
  -4  -7  -3   20.01    3.48
  -4  -7  -4    0.93    2.99
  -4  -7  -5   -0.38    2.95
  -4  -8   8    1.65    2.21
  -4  -8   7   23.23    3.25
  -4  -8   6   20.78    3.27
  -4  -8   5   17.56    2.72
  -4  -8   4   60.51    4.54
  -4  -8   3   11.33    2.94
  -4  -8   2    2.83    2.02
  -4  -8   1    3.39    2.10
  -4  -8   0   -1.85    2.54
  -4  -8  -1    7.15    3.28
  -4  -8  -2    4.92    3.35
  -4  -8  -3   16.68    3.86
  -4  -8  -4    9.00    3.59
  -4  -9   7    1.18    2.46
  -4  -9   6   -1.43    2.32
  -4  -9   5   18.57    3.56
  -4  -9   4    2.20    2.73
  -4  -9   3   21.54    3.82
  -4  -9   2    8.67    2.67
  -4  -9   1   14.53    3.22
  -4  -9   0    1.61    2.36
  -4  -9  -1   10.98    3.62
  -4  -9  -2    3.76    2.46
  -4 -10   7    0.65    2.62
  -4 -10   6   19.72    3.67
  -4 -10   5    0.04    2.77
  -4 -10   4   -1.66    2.90
  -4 -10   3   18.28    4.02
  -4 -10   2    5.12    2.64
  -4 -10   1   10.77    3.72
  -4 -10   0    5.89    3.28
   5 -11  -2   16.49    3.87
   5 -11  -1   12.00    3.56
   5 -11   0   23.23    4.02
   5 -11   1   16.49    3.83
   5 -11   2   42.37    5.13
   5 -10  -4    0.37    1.99
   5 -10  -3   16.03    3.72
   5 -10  -2   32.81    4.46
   5 -10  -1   22.32    3.84
   5 -10   0   44.34    4.96
   5 -10   1    6.22    2.88
   5 -10   2   16.36    3.61
   5  -9  -6    1.56    2.37
   5  -9  -5   36.92    4.41
   5  -9  -4    5.58    2.14
   5  -9  -3   61.88    5.37
   5  -9  -2   -0.59    2.16
   5  -9  -1   15.64    3.29
   5  -9   0   45.62    4.81
   5  -9   1   17.36    3.49
   5  -9   2   97.02    6.46
   5  -9   3   11.79    2.96
   5  -8  -7    0.38    2.22
   5  -8  -6   -0.11    1.58
   5  -8  -5    9.03    2.69
   5  -8  -4    0.83    2.03
   5  -8  -3   66.06    5.30
   5  -8  -2    6.16    2.53
   5  -8  -1   88.93    5.87
   5  -8   0   16.81    3.28
   5  -8   1   17.79    2.86
   5  -8   2   37.07    4.03
   5  -8   3    3.27    2.24
   5  -7  -8   10.61    2.81
   5  -7  -7    7.20    2.18
   5  -7  -6   18.51    2.93
   5  -7  -5   14.64    2.65
   5  -7  -4   -0.82    1.88
   5  -7  -3   40.51    4.13
   5  -7  -2    2.53    2.23
   5  -7   0    6.51    2.36
   5  -7   1   90.53    5.37
   5  -7   2   31.35    3.58
   5  -7   3   21.64    3.45
   5  -6  -9    5.26    2.27
   5  -6  -8    6.05    2.35
   5  -6  -7    8.31    2.42
   5  -6  -6   18.83    2.77
   5  -6  -5   31.66    3.61
   5  -6  -4   18.73    2.65
   5  -6  -3   31.67    3.30
   5  -6  -2    0.24    1.80
   5  -6  -1   58.68    4.40
   5  -6   0   27.35    3.24
   5  -6   1  119.28    6.59
   5  -6   2   24.01    3.37
   5  -6   3   84.52    5.38
   5  -5  -9    0.52    1.77
   5  -5  -8    2.50    1.50
   5  -5  -7    7.61    2.27
   5  -5  -6   23.91    3.09
   5  -5  -5   24.76    2.95
   5  -5  -4   25.40    2.78
   5  -5  -3   28.84    2.93
   5  -5  -2   20.45    2.78
   5  -5  -1   97.82    5.47
   5  -5   0    6.70    1.99
   5  -5   1  127.59    6.02
   5  -5   2   24.58    3.19
   5  -5   3   91.32    5.71
   5  -4 -10   11.71    2.54
   5  -4  -9    1.66    1.75
   5  -4  -8   17.65    2.65
   5  -4  -7    1.16    1.63
   5  -4  -6    9.31    2.13
   5  -4  -5   16.86    2.53
   5  -4  -4   41.10    3.69
   5  -4  -3   81.79    5.05
   5  -4  -2   30.16    3.46
   5  -4  -1   -0.35    1.95
   5  -4   0   33.02    3.23
   5  -4   1    9.95    2.51
  -5   4  -2    1.85    1.11
  -5   4  -3   17.86    1.76
  -5   4  -4   25.69    2.18
   5  -3 -10    6.57    2.24
   5  -3  -9    2.13    1.97
   5  -3  -8   41.20    3.70
   5  -3  -7   -0.32    1.21
   5  -3  -6   13.96    2.69
   5  -3  -5    1.30    1.27
   5  -3  -4   16.94    2.35
   5  -3  -3   92.50    5.10
   5  -3  -2    6.66    2.17
   5  -3  -1  262.72    8.45
   5  -3   0    4.07    2.19
  -5   3  -1   74.36    3.39
  -5   3  -2    4.04    1.01
  -5   3  -3   40.42    2.68
  -5   3  -4    4.10    1.42
   5  -2  -9    0.95    1.30
   5  -2  -8   16.07    2.58
   5  -2  -7    0.78    1.61
   5  -2  -6  125.84    5.95
   5  -2  -5    0.42    1.20
   5  -2  -4   54.14    4.02
   5  -2  -3    3.10    1.56
   5  -2  -2   46.70    3.75
  -5   2   1   58.81    2.91
  -5   2   0   14.19    1.54
  -5   2  -1   74.05    3.48
  -5   2  -2    3.06    1.10
  -5   2  -3   49.16    3.04
  -5   2  -4   -1.60    1.25
   5  -1  -9   10.65    2.22
   5  -1  -8    4.55    2.12
   5  -1  -7    8.11    2.00
   5  -1  -6   33.72    3.63
  -5   1   5    0.47    1.23
  -5   1   4   95.25    4.05
  -5   1   3    0.08    1.13
  -5   1   2   45.41    2.75
  -5   1   1    4.33    1.17
  -5   1   0    3.15    1.14
  -5   1  -1   68.96    3.56
  -5   1  -2    2.28    1.42
  -5   1  -3   73.06    4.03
  -5   1  -4    0.86    1.58
  -5   0   9    9.12    1.79
  -5   0   8    2.43    1.39
  -5   0   7    4.29    1.46
  -5   0   6   11.81    1.81
  -5   0   5   -0.51    0.84
  -5   0   4   56.49    3.32
  -5   0   3    2.60    1.41
  -5   0   2  117.54    4.67
  -5   0   1    1.47    1.14
  -5   0   0   65.53    3.77
  -5   0  -1    9.43    1.77
  -5   0  -2    4.35    1.87
  -5   0  -3   27.05    2.86
  -5   0  -4    0.22    1.72
  -5  -1   9    3.15    1.68
  -5  -1   8    7.69    1.87
  -5  -1   7   18.88    2.37
  -5  -1   6    8.57    1.63
  -5  -1   5   12.85    1.88
  -5  -1   4    7.39    1.91
  -5  -1   3    8.43    1.96
  -5  -1   2   70.61    3.96
  -5  -1   1   30.61    2.77
  -5  -1   0  123.92    5.48
  -5  -1  -1   18.62    2.30
  -5  -1  -2   18.51    2.81
  -5  -1  -3   16.18    2.53
  -5  -1  -4    1.17    1.80
  -5  -2   9    2.01    1.85
  -5  -2   8   11.44    2.00
  -5  -2   7   14.97    2.46
  -5  -2   6   31.98    2.83
  -5  -2   5   16.00    2.11
  -5  -2   4   30.01    2.93
  -5  -2   3   29.43    2.88
  -5  -2   2    9.43    2.29
  -5  -2   1   -0.11    1.68
  -5  -2   0   32.40    3.39
  -5  -2  -1   44.69    3.89
  -5  -2  -2   72.75    4.30
  -5  -2  -3   42.58    3.58
  -5  -2  -4   18.35    2.60
  -5  -3   9    1.54    2.05
  -5  -3   8    1.11    1.98
  -5  -3   7   -2.71    1.77
  -5  -3   6   13.68    2.29
  -5  -3   5    4.96    1.71
  -5  -3   4   55.05    4.06
  -5  -3   3   -2.17    1.25
  -5  -3   2   42.41    3.66
  -5  -3   1    3.37    2.12
  -5  -3   0   20.60    2.82
  -5  -3  -1    1.56    1.99
  -5  -3  -2   16.33    2.86
  -5  -3  -3    5.15    2.39
  -5  -3  -4   18.31    3.02
  -5  -3  -5   13.18    3.00
  -5  -4   9   43.09    4.01
  -5  -4   8   11.37    2.65
  -5  -4   7   12.72    2.51
  -5  -4   6    5.58    2.40
  -5  -4   5   11.49    2.76
  -5  -4   4   42.63    3.69
  -5  -4   3    9.38    2.05
  -5  -4   2   80.66    4.75
  -5  -4   1    4.93    1.80
  -5  -4   0   38.88    3.85
  -5  -4  -1    0.31    2.03
  -5  -4  -2   12.90    2.91
  -5  -4  -3    5.08    2.37
  -5  -4  -4    4.97    2.13
  -5  -4  -5    6.31    2.85
  -5  -5   8    6.13    2.46
  -5  -5   7   80.60    5.21
  -5  -5   6    3.10    2.22
  -5  -5   5   17.21    2.90
  -5  -5   4    0.58    1.53
  -5  -5   3   11.43    2.75
  -5  -5   2   20.46    3.20
  -5  -5   1   -1.23    2.04
  -5  -5   0   34.79    3.64
  -5  -5  -1    0.68    2.16
  -5  -5  -2   24.53    3.52
  -5  -5  -3    3.10    2.50
  -5  -5  -4    4.59    2.89
  -5  -6   8    1.21    2.35
  -5  -6   7    9.87    2.87
  -5  -6   6    7.07    2.69
  -5  -6   5   50.11    4.23
  -5  -6   4    4.70    2.43
  -5  -6   3   16.94    2.85
  -5  -6   2    7.40    2.72
  -5  -6   1    1.62    2.34
  -5  -6   0   19.87    3.48
  -5  -6  -1    1.05    2.59
  -5  -6  -2   13.41    3.31
  -5  -6  -3    1.22    2.84
  -5  -7   8    4.70    2.70
  -5  -7   7    0.35    1.78
  -5  -7   6    1.82    2.49
  -5  -7   5    9.14    2.89
  -5  -7   4   12.72    3.07
  -5  -7   3   27.36    3.47
  -5  -7   2    5.19    2.29
  -5  -7   1    9.57    2.56
  -5  -7   0    4.22    2.23
  -5  -7  -1    2.35    2.76
  -5  -8   6    7.29    2.89
  -5  -8   5    1.00    2.63
  -5  -8   4    4.00    2.94
  -5  -8   3    3.09    2.12
  -5  -8   2    7.11    3.00
  -5  -8   1   15.02    3.65
   6  -8  -2   18.16    3.43
   6  -8  -1    3.60    2.45
   6  -8   0   34.95    4.55
   6  -8   1    1.80    2.82
   6  -8   2   20.84    3.62
   6  -7  -4   -0.01    2.15
   6  -7  -3   26.22    3.63
   6  -7  -2    6.47    2.40
   6  -7  -1    9.77    3.13
   6  -7   0   25.80    4.01
   6  -7   1    0.32    1.69
   6  -7   2   35.59    3.92
   6  -6  -5    3.23    1.90
   6  -6  -4    7.56    2.24
   6  -6  -3   19.51    3.14
   6  -6  -2   17.25    3.25
   6  -6  -1   25.15    3.58
   6  -6   0   28.51    3.81
   6  -6   1    4.62    2.01
   6  -6   2   18.00    3.09
   6  -5  -7   15.30    3.11
   6  -5  -6   11.35    2.36
   6  -5  -5   10.23    2.75
   6  -5  -4    3.75    2.14
   6  -5  -3   13.01    2.75
   6  -5  -2    7.53    2.42
   6  -5  -1   21.92    3.01
   6  -5   0   19.24    3.41
  -6   5  -1    7.01    1.22
  -6   5  -2   10.02    1.22
  -6   5  -3    2.70    1.13
   6  -4  -7    9.18    2.40
   6  -4  -6    1.90    1.88
   6  -4  -5   26.28    3.38
   6  -4  -4    6.79    2.29
   6  -4  -3   19.35    2.99
   6  -4  -2   -0.54    1.90
  -6   4   1    7.16    1.01
  -6   4   0    9.45    1.37
  -6   4  -1    6.99    1.21
  -6   4  -2   13.79    1.69
  -6   4  -3    4.33    1.39
   6  -3  -8    3.25    2.15
   6  -3  -7    2.74    2.08
   6  -3  -6    1.20    1.93
   6  -3  -5   23.01    3.32
   6  -3  -4    0.36    1.97
  -6   3   3   11.83    1.26
  -6   3   2    1.20    0.91
  -6   3   1   13.61    1.46
  -6   3   0    0.69    0.98
  -6   3  -1   17.76    1.75
  -6   3  -2    4.72    1.44
  -6   3  -3    6.21    1.59
  -6   2   8    4.16    1.27
  -6   2   7   -0.54    0.90
  -6   2   6    2.12    0.79
  -6   2   5    0.75    0.94
  -6   2   4    0.03    0.56
  -6   2   3   14.34    1.54
  -6   2   2   -0.40    0.94
  -6   2   1    1.10    1.08
  -6   2   0   -0.99    0.76
  -6   2  -1    0.82    1.24
  -6   2  -2    3.99    1.19
  -6   2  -3    2.94    1.60
  -6   1   8    4.91    1.14
  -6   1   7    3.28    0.98
  -6   1   6    2.55    1.17
  -6   1   5    2.20    1.15
  -6   1   4    1.75    1.13
  -6   1   3   13.35    1.75
  -6   1   2    0.41    0.90
  -6   1   1   59.26    3.42
  -6   1   0    4.48    1.25
  -6   1  -1   26.14    2.51
  -6   1  -2    0.87    1.15
  -6   1  -3    9.54    2.07
  -6   0   8    2.12    1.39
  -6   0   7    0.83    0.95
  -6   0   6   18.22    2.20
  -6   0   5    8.60    1.76
  -6   0   4   14.38    2.02
  -6   0   3    2.59    1.45
  -6   0   2    7.73    1.52
  -6   0   1   11.07    1.96
  -6   0   0   -1.20    1.09
  -6   0  -1   20.24    2.65
  -6   0  -2    3.33    1.54
  -6   0  -3   15.87    2.63
  -6  -1   8    1.97    1.67
  -6  -1   7    2.18    1.62
  -6  -1   6    2.92    1.73
  -6  -1   5    3.43    1.69
  -6  -1   4   14.43    2.17
  -6  -1   3   11.23    2.17
  -6  -1   2   15.81    2.25
  -6  -1   1    6.58    2.07
  -6  -1   0    2.75    1.52
  -6  -1  -1   13.25    2.67
  -6  -1  -2   -0.55    1.77
  -6  -1  -3   11.34    2.49
  -6  -2   8    2.85    1.99
  -6  -2   7    0.91    1.78
  -6  -2   6    5.95    2.18
  -6  -2   5    1.76    1.89
  -6  -2   4    9.69    2.37
  -6  -2   3    6.21    2.07
  -6  -2   2   11.74    2.48
  -6  -2   1   13.90    2.78
  -6  -2   0   12.47    2.19
  -6  -2  -1    8.53    2.32
  -6  -2  -2    0.85    1.91
  -6  -2  -3    4.12    2.28
  -6  -3   7    0.17    1.86
  -6  -3   6    4.33    2.21
  -6  -3   5    0.42    2.00
  -6  -3   4    1.73    2.05
  -6  -3   3    3.32    2.23
  -6  -3   2   11.61    2.57
  -6  -3   1    9.32    2.39
  -6  -3   0    5.79    1.88
  -6  -3  -1   13.88    2.87
  -6  -3  -2    4.62    2.32
  -6  -4   6   18.48    3.25
  -6  -4   5    1.97    2.32
  -6  -4   4    6.52    2.41
  -6  -4   3    1.63    1.99
  -6  -4   2    0.81    2.10
  -6  -4   1    2.64    2.29
  -6  -4   0    3.05    2.31
   0   0  -2 1348.99   11.16
   0   0  -3    2.58    0.77
   0   0  -4  730.29    9.90
   0   0  -5  432.86    8.22
   0   0  -6  375.30    8.50
   0   0  -7  382.97    9.51
   0   0  -8   13.78    2.60
   0   0  -9  127.93    6.25
   0   0 -10    2.77    1.95
   0   0 -11   37.86    3.95
   0   0 -12    1.53    2.59
   0   0 -13    5.77    3.00
   0   0 -14    3.64    2.63
   0   1 -15    3.42    3.54
   0   1 -14    5.99    3.33
   0   1 -13   20.83    3.85
   0   1 -12   31.38    4.08
   0   1 -11   -0.48    2.31
   0   1 -10   11.48    2.91
   0   1  -9   75.69    4.93
   0   1  -8   31.82    3.12
   0   1  -7  598.24   10.93
   0   1  -6   40.97    2.94
   0   1  -5 1450.64   15.98
   0   1  -4  757.03    9.93
   0   1  -3 1151.21   11.47
   0   1  -2   43.15    1.50
   0  -1  -2 2117.32   16.65
   0  -1  -3  347.94    5.93
   0  -1  -4  921.12   11.18
   0  -1  -5  114.05    4.35
   0  -1  -6  210.17    6.52
   0  -1  -7  254.47    7.95
   0  -1  -8    1.10    2.03
   0  -1  -9  177.23    7.42
   0  -1 -10   11.70    2.56
   0  -1 -11   17.43    3.41
   0  -1 -12    1.04    2.61
   0  -1 -13    1.30    2.05
   0  -1 -14   -2.14    2.98
   0   2 -15    0.95    3.10
   0   2 -14    3.34    3.06
   0   2 -13   10.73    3.24
   0   2 -12    2.53    1.96
   0   2 -11  137.62    6.66
   0   2 -10   21.21    3.18
   0   2  -9  133.08    6.07
   0   2  -8    1.44    1.84
   0   2  -7  123.04    4.89
   0   2  -6   73.60    3.59
   0   2  -5  326.97    6.64
   0   2  -4  250.74    5.15
   0   2  -3 2201.58   17.21
   0   2  -2  770.50    7.52
   0  -2  -1   94.77    2.30
   0  -2  -2 1351.27   12.35
   0  -2  -3  105.99    3.43
   0  -2  -4  666.82    9.88
   0  -2  -5  176.78    5.52
   0  -2  -6  384.54    9.14
   0  -2  -7  109.31    5.42
   0  -2  -8   13.29    2.92
   0  -2  -9   44.83    3.97
   0  -2 -10    1.18    2.46
   0  -2 -11   36.66    4.26
   0  -2 -12    2.98    2.87
   0  -2 -13    5.68    2.53
   0  -2 -14    1.12    3.27
   0   3 -15    3.24    2.38
   0   3 -14    7.74    3.24
   0   3 -13   -0.88    2.44
   0   3 -12   29.61    3.84
   0   3 -11   41.28    3.74
   0   3 -10   91.33    5.16
   0   3  -9  172.43    6.42
   0   3  -8   34.13    3.02
   0   3  -7  515.56    9.48
   0   3  -6   23.16    1.95
   0   3  -5  801.12   10.29
   0   3  -4  458.85    6.77
   0   3  -3  913.66    9.46
   0   3  -2 1175.07   10.13
   0  -3  -1  854.38    8.46
   0  -3  -2  476.57    6.77
   0  -3  -3    9.90    1.34
   0  -3  -4  335.25    7.21
   0  -3  -5  196.28    5.81
   0  -3  -6  539.07   11.26
   0  -3  -7   32.10    3.34
   0  -3  -8   18.33    3.24
   0  -3  -9   85.81    5.48
   0  -3 -10   38.53    4.54
   0  -3 -11   13.01    2.97
   0  -3 -12   -0.03    2.77
   0  -3 -13   12.54    3.12
   0   4 -15    3.60    2.90
   0   4 -14   14.88    2.99
   0   4 -13    2.02    2.66
   0   4 -12    5.93    2.10
   0   4 -11    1.81    2.16
   0   4 -10    0.13    1.97
   0   4  -9  217.49    6.96
   0   4  -8   30.22    2.80
   0   4  -7  561.74    9.67
   0   4  -6  110.83    3.97
   0   4  -5  383.55    6.96
   0   4  -3  675.40    7.64
   0   4  -2 1679.30   13.33
   0  -4  -1  159.58    3.29
   0  -4  -2 1176.67   12.00
   0  -4  -3  323.41    6.64
   0  -4  -4  537.72    9.59
   0  -4  -5   61.84    3.46
   0  -4  -6  136.49    5.88
   0  -4  -7   70.12    4.73
   0  -4  -8  470.37   12.84
   0  -4  -9   49.16    4.63
   0  -4 -10   61.02    5.30
   0  -4 -11   21.26    3.99
   0  -4 -12   -0.01    2.06
   0  -4 -13   -0.13    3.09
   0   5 -15   -0.09    2.40
   0   5 -14    3.52    2.43
   0   5 -13    0.80    1.72
   0   5 -12   32.25    3.68
   0   5 -11   17.41    2.51
   0   5 -10   67.61    4.40
   0   5  -9   27.82    2.70
   0   5  -8   52.54    3.47
   0   5  -7  472.50    8.83
   0   5  -6    0.85    1.21
   0   5  -5 1930.89   17.44
   0   5  -4  181.21    4.09
   0   5  -3  624.12    7.51
   0   5  -2   52.06    1.67
   0  -5  -1  319.33    5.50
   0  -5  -2  608.74    8.67
   0  -5  -3  334.86    7.03
   0  -5  -4  463.69    8.92
   0  -5  -5   97.38    4.61
   0  -5  -6   94.46    5.11
   0  -5  -7   19.24    3.07
   0  -5  -8    4.97    2.55
   0  -5  -9    1.45    2.41
   0  -5 -10   15.49    3.72
   0  -5 -11    9.23    3.30
   0  -5 -12    6.21    3.29
   0   6 -15    0.68    2.40
   0   6 -14    4.97    1.90
   0   6 -13    0.57    2.06
   0   6 -12   41.86    3.61
   0   6 -11    2.74    1.95
   0   6 -10  104.14    4.96
   0   6  -9    5.80    1.82
   0   6  -8  105.78    4.41
   0   6  -7   40.81    2.73
   0   6  -6    1.27    1.45
   0   6  -5  693.99    9.55
   0   6  -4    0.30    0.95
   0   6  -3 1903.17   15.74
   0   6  -2  121.16    2.64
   0  -6   0  169.42    3.39
   0  -6  -1  319.13    5.34
   0  -6  -2  164.93    4.56
   0  -6  -3    7.00    1.63
   0  -6  -4  234.64    6.33
   0  -6  -5   37.70    3.20
   0  -6  -6  132.75    6.11
   0  -6  -7    0.94    2.18
   0  -6  -8   23.15    3.49
   0  -6  -9   24.26    3.92
   0  -6 -10    3.42    3.02
   0   7 -14    5.03    1.89
   0   7 -13    2.80    2.00
   0   7 -12   10.92    2.45
   0   7 -11    9.31    2.23
   0   7 -10   49.59    3.40
   0   7  -9   71.39    3.88
   0   7  -8  596.02   10.42
   0   7  -7  131.87    4.47
   0   7  -6  438.25    8.01
   0   7  -5  142.94    4.17
   0   7  -4   26.22    1.86
   0   7  -3  741.39    8.15
   0   8 -12   15.95    2.53
  -1   7  -5   36.20    1.96
  -1   7  -6  371.07    6.51
  -1   7  -7  152.40    4.56
  -1   7  -8    1.06    1.19
  -1   7  -9   45.80    3.11
  -1   7 -10    8.99    2.08
  -1   7 -11   41.25    3.47
  -1   7 -12   -0.34    1.40
  -1   7 -13    3.02    2.33
  -1   7 -14    1.55    2.37
   1  -6  -9    7.34    2.87
   1  -6  -8   82.23    5.65
   1  -6  -7   33.92    3.59
   1  -6  -6  299.10    8.89
   1  -6  -5   15.77    2.25
   1  -6  -4    6.77    1.68
   1  -6  -3  453.64    7.45
   1  -6  -2   31.02    1.67
  -1   6  -3   18.00    1.06
  -1   6  -4  355.75    5.39
  -1   6  -5   16.70    1.44
  -1   6  -6 1008.26   11.70
  -1   6  -7  112.32    4.17
  -1   6  -8  274.97    7.01
  -1   6  -9   19.19    2.46
  -1   6 -10   49.58    3.42
  -1   6 -11    6.04    2.21
  -1   6 -12   12.79    2.63
  -1   6 -13   12.45    2.83
  -1   6 -14    1.23    2.44
   1  -5 -13    3.90    3.59
   1  -5 -12    5.85    3.41
   1  -5 -11    0.88    2.76
   1  -5 -10   15.07    3.55
   1  -5  -9    0.76    2.35
   1  -5  -8   34.42    3.86
   1  -5  -7  139.70    6.60
   1  -5  -6  200.29    7.17
   1  -5  -5  200.14    6.48
   1  -5  -4  587.18   10.07
   1  -5  -3  476.45    7.74
   1  -5  -2  298.54    4.93
   1  -5  -1  970.63    8.65
  -1   5  -2  887.63    7.58
  -1   5  -3 1139.54    9.99
  -1   5  -4  318.22    5.22
  -1   5  -5   96.53    3.25
  -1   5  -6  308.76    6.41
  -1   5  -7   19.05    2.25
  -1   5  -8  549.76   10.28
  -1   5  -9    1.70    1.69
  -1   5 -10  109.53    5.42
  -1   5 -11    3.12    2.23
  -1   5 -12    8.86    2.66
  -1   5 -13   10.03    2.84
  -1   5 -14    3.05    2.49
   1  -4 -13   -0.69    2.97
   1  -4 -12    9.99    3.50
   1  -4 -11    1.18    2.85
   1  -4 -10   32.67    4.34
   1  -4  -9   44.37    4.59
   1  -4  -8   19.88    3.19
   1  -4  -7    1.01    1.80
   1  -4  -6   89.72    4.69
   1  -4  -5  508.25   10.29
   1  -4  -4  144.81    4.87
   1  -4  -3  166.77    4.40
   1  -4  -2   86.15    2.60
   1  -4  -1 1140.94    9.92
  -1   4  -2   11.14    0.78
  -1   4  -3 2004.92   15.71
  -1   4  -4  156.89    3.82
  -1   4  -5  523.34    7.82
  -1   4  -6  213.42    5.17
  -1   4  -7   77.44    3.82
  -1   4  -8   45.05    3.17
  -1   4  -9   28.40    3.25
  -1   4 -10   93.96    4.94
  -1   4 -11    7.81    2.55
  -1   4 -12   60.61    4.74
  -1   4 -13    0.73    2.40
  -1   4 -14    2.94    2.71
   1  -3 -14    1.99    3.30
   1  -3 -13    2.03    2.97
   1  -3 -12    4.46    3.03
   1  -3 -11    4.11    2.87
   1  -3 -10   85.43    6.04
   1  -3  -9   77.29    5.47
   1  -3  -8  111.70    6.22
   1  -3  -7    2.34    1.49
   1  -3  -6  232.06    7.47
   1  -3  -5  202.53    6.33
   1  -3  -4  418.51    8.12
   1  -3  -3 1678.64   15.98
   1  -3  -2  354.50    5.55
   1  -3  -1 1654.52   13.49
  -1   3  -2  493.99    5.92
  -1   3  -3 1422.39   12.59
  -1   3  -4  424.62    6.71
  -1   3  -5 1218.22   13.65
  -1   3  -6  130.48    4.37
  -1   3  -7  317.05    7.21
  -1   3  -8  188.74    6.36
  -1   3  -9   43.83    3.77
  -1   3 -10   33.73    3.86
  -1   3 -11    0.69    2.27
  -1   3 -12   13.43    2.71
  -1   3 -13    2.56    2.80
  -1   3 -14    4.93    2.38
   1  -2 -14    6.32    2.77
   1  -2 -13    3.99    3.08
   1  -2 -12   -0.25    2.66
   1  -2 -11   10.48    3.25
   1  -2 -10  110.89    6.91
   1  -2  -9   87.60    5.91
   1  -2  -8  759.89   15.47
   1  -2  -7    4.13    2.00
   1  -2  -6  393.03    9.50
   1  -2  -5    2.46    1.47
   1  -2  -4 1136.00   13.78
   1  -2  -3  218.92    4.96
   1  -2  -2  232.20    4.56
   1  -2  -1 1447.31   12.40
  -1   2  -3  662.60    7.90
  -1   2  -4   82.66    3.05
  -1   2  -5  368.21    7.31
  -1   2  -6  418.53    8.56
  -1   2  -7  203.61    6.35
  -1   2  -8  189.40    6.28
  -1   2  -9   97.73    5.43
  -1   2 -10   33.35    3.84
  -1   2 -11    2.12    2.63
  -1   2 -12    2.56    2.46
  -1   2 -13    1.54    2.15
  -1   2 -14    8.42    3.37
   1  -1 -14    4.62    3.24
   1  -1 -13   48.83    5.61
   1  -1 -12    6.90    3.02
   1  -1 -11   24.31    3.51
   1  -1 -10   25.31    3.37
   1  -1  -9   30.66    3.83
   1  -1  -8   68.05    4.51
   1  -1  -7    1.44    1.38
   1  -1  -6  677.40   12.00
   1  -1  -5   21.90    2.07
   1  -1  -4 1001.04   12.50
   1  -1  -3    1.77    0.83
   1  -1  -2  702.27    8.40
   1  -1  -1  829.47    8.61
  -1   1  -3 1017.23   11.36
  -1   1  -4    6.28    1.22
  -1   1  -5  622.62    9.83
  -1   1  -6    0.73    1.48
  -1   1  -7  199.34    6.53
  -1   1  -8   78.44    4.22
  -1   1  -9   38.65    3.72
  -1   1 -10  135.27    6.68
  -1   1 -11   13.94    2.99
  -1   1 -12   50.18    4.68
  -1   1 -13   -0.30    1.98
  -1   1 -14    1.44    3.09
   1   0 -14   -0.26    2.75
   1   0 -13    1.77    2.77
   1   0 -12    4.91    2.22
   1   0 -11   74.05    5.48
   1   0 -10   25.45    3.60
   1   0  -9   56.52    4.59
   1   0  -8  139.46    6.29
   1   0  -7   98.49    4.91
   1   0  -6  564.40   10.67
   1   0  -5    4.25    1.38
   1   0  -4  817.36   11.10
   1   0  -3  382.54    6.71
   1   0  -1    1.17    0.61
  -1   0  -3 1978.59   17.91
  -1   0  -4   20.43    1.95
  -1   0  -5  447.88    8.41
  -1   0  -6   10.70    2.01
  -1   0  -7   44.33    3.60
  -1   0  -8   39.10    3.65
  -1   0  -9   47.99    4.02
  -1   0 -10   14.86    2.79
  -1   0 -11   17.93    3.24
  -1   0 -12    7.67    3.19
  -1   0 -13    1.07    2.79
  -1   0 -14    4.11    3.44
   1   1 -15    9.77    2.96
   1   1 -14    2.80    2.96
   1   1 -13   -3.40    2.41
   1   1 -12    2.74    2.66
   1   1 -11    4.68    2.54
   1   1 -10  117.27    6.13
   1   1  -9  177.31    7.22
   1   1  -8   42.03    3.33
   1   1  -7  112.40    4.89
   1   1  -6  465.64    9.32
   1   1  -5    1.98    1.31
   1   1  -4  927.44   11.86
   1   1  -3   60.37    2.59
   1   1  -2 2205.27   18.38
   1   1  -1 1326.88   12.35
  -1  -1  -3  412.69    7.19
  -1  -1  -4   33.74    2.27
  -1  -1  -5 1143.00   14.63
  -1  -1  -6   58.18    3.76
  -1  -1  -7  489.25   11.27
  -1  -1  -8    0.98    2.11
  -1  -1  -9   24.41    3.20
  -1  -1 -10   24.47    3.42
  -1  -1 -11    0.95    2.64
  -1  -1 -12   19.12    4.05
  -1  -1 -13   -1.17    2.12
  -1  -1 -14    5.04    2.96
   1   2 -15   -0.33    2.80
   1   2 -14    0.46    1.90
   1   2 -13   23.19    3.57
   1   2 -12    2.38    1.93
   1   2 -11   42.19    4.27
   1   2 -10    8.78    2.14
   1   2  -9   43.98    3.55
   1   2  -8  177.17    6.41
   1   2  -7  230.60    6.94
   1   2  -6  660.41   11.17
   1   2  -5  345.05    7.29
   1   2  -4  636.85    9.72
   1   2  -3  484.37    7.41
   1   2  -2 1721.53   15.67
   1   2  -1   11.64    1.15
  -1  -2  -3  320.27    6.57
  -1  -2  -4  248.82    6.15
  -1  -2  -5  146.93    5.51
  -1  -2  -6   -0.17    1.17
  -1  -2  -7  300.32    8.99
  -1  -2  -8    7.71    2.55
  -1  -2  -9   48.38    4.17
  -1  -2 -10    0.05    1.74
  -1  -2 -11   16.31    3.64
  -1  -2 -12    0.28    2.98
  -1  -2 -13   -1.15    2.18
   1   3 -15    3.19    2.91
   1   3 -14    3.95    2.78
   1   3 -13   34.23    4.21
   1   3 -12    2.26    1.85
   1   3 -11   19.67    3.24
   1   3 -10   -1.19    2.00
   1   3  -9   79.34    4.60
   1   3  -8   45.73    3.52
   1   3  -7  186.32    6.07
   1   3  -6  102.17    4.25
   1   3  -5 1261.71   15.24
   1   3  -4  522.02    8.66
   1   3  -3  583.47    8.72
   1   3  -2   37.65    2.03
   1   3  -1   54.61    2.19
  -1  -3  -3 1046.39   12.95
  -1  -3  -4  576.12   10.17
  -1  -3  -5  126.49    5.49
  -1  -3  -6   14.62    2.46
  -1  -3  -7  111.85    5.89
  -1  -3  -8   19.39    3.18
  -1  -3  -9   61.50    4.75
  -1  -3 -10    0.72    2.50
  -1  -3 -11    8.11    3.24
  -1  -3 -12    3.59    2.41
  -1  -3 -13   -1.46    3.00
   1   4 -15    3.38    2.82
   1   4 -14    0.50    2.39
   1   4 -13   11.79    3.00
   1   4 -12    0.63    2.16
   1   4 -11  218.34    8.26
   1   4 -10    6.97    2.38
   1   4  -9  323.81    8.95
   1   4  -8    2.83    1.76
   1   4  -7   49.81    3.28
   1   4  -6  373.45    8.26
   1   4  -5   14.35    1.66
   1   4  -4 1236.24   13.98
   1   4  -3 1561.29   15.78
   1   4  -2  744.82    9.63
  -1  -4  -3  212.10    6.13
  -1  -4  -4  117.69    4.86
  -1  -4  -5  298.56    8.05
  -1  -4  -6  108.44    5.46
  -1  -4  -7   72.48    5.09
  -1  -4  -8   -1.57    2.08
  -1  -4  -9    2.82    1.77
  -1  -4 -10    4.42    2.96
  -1  -4 -11    7.01    3.40
  -1  -4 -12    5.47    3.46
   1   5 -15    3.56    2.56
   1   5 -14   -0.99    2.23
   1   5 -13   -0.01    2.17
   1   5 -12   17.27    2.99
   1   5 -11   10.61    2.46
   1   5 -10    6.65    2.16
   1   5  -9  132.60    5.71
   1   5  -8   40.23    3.33
   1   5  -7  636.38   11.53
   1   5  -6    7.47    1.46
   1   5  -5  126.15    4.36
   1   5  -4  758.36   11.06
   1   5  -3   23.06    1.87
   1   5  -2 1596.07   15.88
  -1  -5  -3   46.50    3.12
  -1  -5  -4  103.01    4.90
  -1  -5  -5  165.51    6.16
  -1  -5  -6   64.32    4.64
  -1  -5  -7   77.99    5.09
  -1  -5  -8    3.39    2.36
  -1  -5  -9   85.55    6.08
  -1  -5 -10   10.48    3.43
  -1  -5 -11    9.11    3.88
  -1  -5 -12   -1.04    3.17
   1   6 -15    3.52    2.10
   1   6 -14   19.41    3.46
   1   6 -13    4.45    2.41
   1   6 -12    0.52    2.08
   1   6 -11    3.21    1.62
   1   6 -10    2.59    2.01
   1   6  -9   90.18    4.89
   1   6  -8   14.57    2.07
   1   6  -7  322.62    7.89
   1   6  -6   27.63    2.43
   1   6  -5  308.55    7.17
   1   6  -4  105.86    3.91
   1   6  -3  159.39    4.47
  -1  -6  -3   10.97    1.81
  -1  -6  -4  330.49    9.48
  -1  -6  -5   80.11    4.61
  -1  -6  -6   52.11    4.39
  -1  -6  -7   29.56    3.75
  -1  -6  -8   59.05    4.84
  -1  -6  -9   32.92    4.40
  -1  -6 -10   27.13    4.41
  -1  -6 -11   13.57    4.11
   1   7 -14   -0.57    2.16
   1   7 -13   13.54    2.88
   1   7 -12   17.52    2.98
   1   7 -11   51.51    4.11
   1   7 -10   41.26    3.62
   1   7  -9   37.25    3.23
   1   7  -8   13.75    2.31
   1   7  -7  215.02    6.38
   1   7  -6   32.26    2.74
   1   7  -5  802.19   11.91
   1   7  -4   31.89    2.35
   1   7  -3  437.43    7.88
  -1  -7  -2  547.50   10.47
  -1  -7  -3   46.78    3.54
  -1  -7  -4  142.09    5.79
  -1  -7  -5    5.65    2.28
  -1  -7  -6   60.25    4.70
   1   8 -14    0.82    2.16
   1   8 -13    8.38    2.49
   1   8 -12   15.04    2.71
   1   8 -11   21.44    2.93
   1   8 -10   32.84    3.28
   1   8  -9   39.15    3.17
   1   8  -8   17.21    2.50
   1   8  -7  130.52    5.20
  -2   7  -8    2.60    1.95
  -2   7  -9  186.34    6.46
  -2   7 -10   12.45    2.54
  -2   7 -11   21.78    2.97
  -2   7 -12    5.24    2.40
  -2   7 -13   14.20    3.05
   2  -6  -6   16.63    2.68
   2  -6  -5  365.81    8.41
   2  -6  -4  187.16    5.14
   2  -6  -3  893.46   11.14
   2  -6  -2  212.89    4.41
   2  -6  -1  360.35    5.13
  -2   6  -2 1361.62   12.01
  -2   6  -3    3.43    0.97
  -2   6  -4  773.24    9.19
  -2   6  -5    9.65    1.46
  -2   6  -6  229.34    5.83
  -2   6  -7    3.54    1.48
  -2   6  -8  200.54    5.95
  -2   6  -9   61.80    4.08
  -2   6 -10   15.86    2.39
  -2   6 -11   29.80    3.64
  -2   6 -12    2.90    2.31
  -2   6 -13    2.85    2.62
   2  -5 -12    7.31    3.40
   2  -5 -11   11.68    3.20
   2  -5 -10   15.75    3.20
   2  -5  -9   22.62    3.34
   2  -5  -8   62.59    4.75
   2  -5  -7  106.55    5.68
   2  -5  -6   17.20    2.76
   2  -5  -5  175.55    5.92
   2  -5  -4   28.09    2.22
   2  -5  -3  535.57    8.63
   2  -5  -2  260.63    5.14
   2  -5  -1  875.97    9.56
  -2   5  -3   11.82    1.34
  -2   5  -4  919.41   10.93
  -2   5  -5   40.67    2.42
  -2   5  -6  363.67    7.78
  -2   5  -7   11.61    2.07
  -2   5  -8    1.73    1.71
  -2   5  -9    8.53    1.98
  -2   5 -10    1.31    2.07
  -2   5 -11   29.41    3.34
  -2   5 -12    4.20    2.12
  -2   5 -13   12.70    2.66
  -2   5 -14    0.90    2.74
   2  -4 -13    1.42    3.17
   2  -4 -12   15.76    3.61
   2  -4 -11    3.15    1.98
   2  -4 -10    2.08    1.80
   2  -4  -9   28.56    3.61
   2  -4  -8   27.54    3.51
   2  -4  -7  162.59    6.79
   2  -4  -6  193.39    6.95
   2  -4  -5  220.30    6.76
   2  -4  -4   16.67    1.82
   2  -4  -3  448.19    8.10
   2  -4  -2  324.05    6.05
   2  -4  -1  857.99    9.78
  -2   4  -4  375.02    6.96
  -2   4  -5   30.65    2.64
  -2   4  -6  610.43   10.18
  -2   4  -7  321.35    8.14
  -2   4  -8  246.02    7.64
  -2   4  -9  144.66    6.19
  -2   4 -10   44.11    3.54
  -2   4 -11    4.98    2.57
  -2   4 -12    4.46    2.75
  -2   4 -13    7.45    2.44
  -2   4 -14    0.81    2.13
   2  -3 -13    1.18    2.85
   2  -3 -12    7.68    3.14
   2  -3 -11    0.72    2.47
   2  -3 -10   11.63    3.05
   2  -3  -9   19.41    3.18
   2  -3  -8   47.16    4.21
   2  -3  -7  243.31    8.34
   2  -3  -6   20.21    2.69
   2  -3  -5  722.46   12.45
   2  -3  -4  173.35    5.33
   2  -3  -3 1071.03   13.43
   2  -3  -2  369.50    6.72
   2  -3  -1  490.48    7.27
  -2   3  -4  552.36    9.31
  -2   3  -5   13.78    1.79
  -2   3  -6  174.83    5.65
  -2   3  -7   -1.10    1.62
  -2   3  -8  189.66    6.93
  -2   3  -9   17.58    2.62
  -2   3 -10   24.10    2.84
  -2   3 -11   19.02    3.19
  -2   3 -12    8.26    2.50
  -2   3 -13    5.92    3.32
  -2   3 -14    0.38    2.98
   2  -2 -14   -0.51    3.24
   2  -2 -13    4.43    2.52
   2  -2 -12   35.35    4.70
   2  -2 -11   -0.38    1.63
   2  -2 -10   44.08    4.57
   2  -2  -9   10.40    2.37
   2  -2  -8    0.74    1.63
   2  -2  -7    9.17    2.01
   2  -2  -6   66.41    4.24
   2  -2  -5  446.77    9.61
   2  -2  -4  169.86    5.30
   2  -2  -3  868.57   12.24
   2  -2  -2  143.53    4.30
   2  -2  -1 1444.24   14.57
  -2   2  -5  277.99    6.73
  -2   2  -6  499.13   11.05
  -2   2  -7    4.36    1.52
  -2   2  -8   79.76    4.79
  -2   2  -9   35.03    3.83
  -2   2 -10   36.95    4.02
  -2   2 -11   12.02    2.45
  -2   2 -12   16.28    3.60
  -2   2 -13    3.15    2.43
   2  -1 -14    2.82    2.70
   2  -1 -13    2.38    2.99
   2  -1 -12    2.25    2.55
   2  -1 -11    4.52    2.71
   2  -1 -10  169.96    8.09
   2  -1  -9  174.65    7.80
   2  -1  -8  205.64    8.13
   2  -1  -7  130.46    6.13
   2  -1  -6  255.46    7.74
   2  -1  -5  167.25    5.75
   2  -1  -4  232.88    6.35
   2  -1  -3 1362.78   16.13
   2  -1  -2   23.29    1.97
   2  -1  -1 1269.69   13.85
  -2   1  -5  215.68    6.65
  -2   1  -6  395.69    9.99
  -2   1  -7   84.34    4.69
  -2   1  -8  147.54    6.61
  -2   1  -9    0.88    1.65
  -2   1 -10   25.51    3.33
  -2   1 -11    0.07    1.56
  -2   1 -12    2.24    2.78
  -2   1 -13   -1.23    2.81
   2   0 -14    7.94    3.75
   2   0 -13    9.53    3.03
   2   0 -12    7.47    3.09
   2   0 -11    5.32    2.78
   2   0 -10   42.80    4.55
   2   0  -9   30.23    3.83
   2   0  -8  547.40   12.89
   2   0  -7   68.18    4.57
   2   0  -6  393.28    9.56
   2   0  -5  162.32    5.65
   2   0  -4  835.80   12.83
   2   0  -3  320.94    7.31
   2   0  -2   85.11    3.57
   2   0  -1  843.79   11.59
  -2   0  -5   22.50    2.76
  -2   0  -6  408.85    9.93
  -2   0  -7   21.24    3.11
  -2   0  -8  178.47    7.33
  -2   0  -9    8.39    2.90
  -2   0 -10   25.04    3.90
  -2   0 -11   14.26    3.19
  -2   0 -12   -0.08    2.82
  -2   0 -13    0.81    3.08
   2   1 -14    1.41    3.13
   2   1 -13   17.22    3.42
   2   1 -12   38.96    4.44
   2   1 -11   32.41    4.27
   2   1 -10    1.39    1.80
   2   1  -9    4.69    2.00
   2   1  -8   14.98    2.49
   2   1  -7   76.72    4.49
   2   1  -6  501.53   10.64
   2   1  -5  344.41    8.24
   2   1  -4  795.91   12.76
   2   1  -3  222.97    6.02
   2   1  -2  216.05    5.75
   2   1  -1 1193.63   13.81
  -2  -1  -5  289.97    8.33
  -2  -1  -6    1.71    1.72
  -2  -1  -7   12.79    2.29
  -2  -1  -8   56.52    4.59
  -2  -1  -9    0.63    1.81
  -2  -1 -10   67.71    5.32
  -2  -1 -11    4.03    2.10
  -2  -1 -12   18.79    3.61
  -2  -1 -13    2.08    3.27
   2   2 -15   -0.12    3.10
   2   2 -14    2.43    2.34
   2   2 -13   -2.49    2.57
   2   2 -12    7.85    3.05
   2   2 -11    9.31    2.50
   2   2 -10  113.37    6.38
   2   2  -9   26.75    3.52
   2   2  -8  174.68    6.95
   2   2  -7   59.77    3.98
   2   2  -6   82.06    4.32
   2   2  -5  355.29    8.70
   2   2  -4  646.34   11.31
   2   2  -3  622.47   10.55
   2   2  -2 1007.16   13.14
  -2  -2  -5  325.17    9.10
  -2  -2  -6  116.33    5.50
  -2  -2  -7   23.78    2.89
  -2  -2  -8   21.38    3.27
  -2  -2  -9    4.03    2.12
  -2  -2 -10    6.25    2.98
  -2  -2 -11    0.74    2.48
  -2  -2 -12   -1.27    2.15
   2   3 -15    2.17    2.38
   2   3 -14    0.94    2.91
   2   3 -13   -0.49    2.63
   2   3 -12    5.42    2.80
   2   3 -11    2.62    2.52
   2   3 -10   94.89    5.89
   2   3  -9    0.92    2.03
   2   3  -8  209.33    7.50
   2   3  -7   52.16    3.74
   2   3  -6  326.30    8.63
   2   3  -5   27.77    2.90
   2   3  -4  167.08    5.71
   2   3  -3  484.50    9.46
   2   3  -2  873.67   12.93
  -2  -3  -5  355.15    9.62
  -2  -3  -6   87.56    5.11
  -2  -3  -7  139.55    7.10
  -2  -3  -8   28.11    3.65
  -2  -3  -9   12.66    3.34
  -2  -3 -10    8.22    3.13
  -2  -3 -11    0.74    2.56
  -2  -3 -12    7.01    3.58
   2   4 -15    3.07    3.08
   2   4 -14    2.65    2.85
   2   4 -13   20.06    3.70
   2   4 -12    0.61    1.67
   2   4 -11   45.15    4.13
   2   4 -10   -0.97    2.10
   2   4  -9    2.50    2.21
   2   4  -8  123.53    5.73
   2   4  -7    2.88    1.86
   2   4  -6  780.72   13.78
   2   4  -5  168.82    6.01
   2   4  -4  527.47   10.26
   2   4  -3  152.40    5.42
   2   4  -2  295.35    7.09
  -2  -4  -5   77.63    4.70
  -2  -4  -6    8.86    2.70
  -2  -4  -7   35.40    3.90
  -2  -4  -8   25.57    3.68
  -2  -4  -9    7.28    2.96
  -2  -4 -10    4.88    3.09
  -2  -4 -11    3.07    2.70
   2   5 -15   -0.10    2.67
   2   5 -14    0.43    2.56
   2   5 -13   22.10    3.25
   2   5 -12    5.30    2.53
   2   5 -11   20.36    2.98
   2   5 -10   33.15    3.66
   2   5  -9   52.98    4.03
   2   5  -8   45.93    3.78
   2   5  -7   14.34    2.55
   2   5  -6  122.97    5.51
   2   5  -5   86.31    4.39
   2   5  -4  597.04   11.19
   2   5  -3   53.15    3.25
  -2  -5  -4   53.28    3.81
  -2  -5  -5   85.24    5.01
  -2  -5  -6    2.63    2.49
  -2  -5  -7   35.01    3.59
  -2  -5  -8    6.91    2.39
  -2  -5  -9    1.96    2.81
  -2  -5 -10    6.21    3.28
  -2  -5 -11   -0.62    2.65
   2   6 -14    3.14    2.74
   2   6 -13    4.17    1.97
   2   6 -12    5.75    2.03
   2   6 -11  102.64    5.74
   2   6 -10   23.48    3.13
   2   6  -9  128.73    6.13
   2   6  -8   26.11    2.90
   2   6  -7    4.88    2.15
   2   6  -6  307.18    8.48
   2   6  -5    5.08    1.85
   2   6  -4  384.74    8.61
   2   6  -3    2.10    1.56
  -2  -6  -4   14.41    2.75
  -2  -6  -5  103.11    5.41
  -2  -6  -6    1.67    2.60
  -2  -6  -7   38.65    4.20
  -2  -6  -8    2.18    2.86
  -2  -6  -9    1.16    2.16
  -2  -6 -10    3.39    2.96
   2   7 -14   12.51    2.97
   2   7 -13    2.06    2.22
   2   7 -12    0.55    2.12
   2   7 -11   -0.82    1.94
   2   7 -10    4.43    2.26
   2   7  -9   51.94    4.18
   2   7  -8   47.15    4.00
   2   7  -7  143.52    6.19
   2   7  -6   43.30    3.45
   2   7  -5   34.25    3.17
   2   7  -4  186.20    6.32
  -2  -7  -4   16.83    2.72
  -2  -7  -5  107.67    6.30
  -2  -7  -6    2.42    2.37
  -2  -7  -7   44.53    4.64
   2   8 -14    3.12    2.40
   2   8 -13   13.85    2.89
   2   8 -12   -1.33    2.04
   2   8 -11   -0.63    2.07
   2   8 -10    1.37    2.14
   2   8  -9   25.98    3.22
   2   8  -8   33.50    3.40
   2   8  -7  120.98    5.57
   2   8  -6   55.18    4.13
   2   8  -5   71.74    4.13
  -3   6  -4   97.90    4.25
  -3   6  -5  190.46    5.44
  -3   6  -6    8.75    2.15
  -3   6  -7  120.06    5.04
  -3   6  -8    1.14    1.97
  -3   6  -9   62.32    4.44
  -3   6 -10   -1.59    1.33
  -3   6 -11   23.44    3.19
  -3   6 -12    4.17    2.66
   3  -5 -10    1.87    2.45
   3  -5  -9   13.99    2.93
   3  -5  -8   14.86    2.75
   3  -5  -7  150.87    6.68
   3  -5  -6  148.19    6.34
   3  -5  -5  258.70    7.67
   3  -5  -4  251.96    6.89
   3  -5  -3  250.87    6.60
   3  -5  -2  238.53    6.16
  -3   5  -5   71.28    4.01
  -3   5  -6   58.07    3.63
  -3   5  -7  105.53    4.73
  -3   5  -8    1.20    1.82
  -3   5  -9  131.70    6.43
  -3   5 -10    5.38    2.54
  -3   5 -11   19.03    3.12
  -3   5 -12   -1.29    2.34
   3  -4 -12    2.50    3.15
   3  -4 -11   13.80    3.52
   3  -4 -10    4.74    2.69
   3  -4  -9   34.95    3.95
   3  -4  -8    7.12    2.45
   3  -4  -7   30.53    3.47
   3  -4  -6   41.73    3.69
   3  -4  -5  106.13    5.18
   3  -4  -4  472.96    9.76
   3  -4  -3  381.18    8.41
   3  -4  -2  713.20   11.22
  -3   4  -5  204.50    6.54
  -3   4  -6   85.55    4.31
  -3   4  -7   13.51    2.86
  -3   4  -8   95.20    5.10
  -3   4  -9   25.48    3.15
  -3   4 -10    7.65    2.73
  -3   4 -11    9.02    2.40
  -3   4 -12    1.83    1.83
   3  -3 -13    1.58    3.28
   3  -3 -12    2.64    3.05
   3  -3 -11   20.49    3.94
   3  -3 -10    2.74    2.56
   3  -3  -9   42.78    4.06
   3  -3  -8   26.10    3.38
   3  -3  -7  152.05    6.89
   3  -3  -6    0.42    1.85
   3  -3  -5  190.12    6.78
   3  -3  -4   33.17    2.87
   3  -3  -3   62.30    3.62
   3  -3  -2  558.46   10.23
  -3   3  -5  193.53    6.16
  -3   3  -6  120.99    5.56
  -3   3  -7  114.09    6.12
  -3   3  -8   22.95    3.05
  -3   3  -9    1.62    1.69
  -3   3 -10   -0.62    2.36
  -3   3 -11   18.19    3.62
  -3   3 -12    2.47    2.58
   3  -2 -13   -0.61    3.00
   3  -2 -12   16.02    3.50
   3  -2 -11   -0.12    2.63
   3  -2 -10    3.40    2.64
   3  -2  -9   60.75    4.99
   3  -2  -8    0.12    1.48
   3  -2  -7  226.76    8.37
   3  -2  -6   11.80    2.52
   3  -2  -5  301.66    8.80
   3  -2  -4   17.91    2.40
   3  -2  -3  471.62   10.09
   3  -2  -2  319.09    7.88
  -3   2  -6  155.47    6.40
  -3   2  -7  222.79    7.62
  -3   2  -8  101.89    5.58
  -3   2  -9   90.87    5.62
  -3   2 -10    7.59    3.00
  -3   2 -11    5.27    2.91
  -3   2 -12   -0.24    2.60
   3  -1 -14   -2.01    3.17
   3  -1 -13    2.80    3.18
   3  -1 -12    5.61    3.21
   3  -1 -11    6.65    2.98
   3  -1 -10   23.58    3.80
   3  -1  -9    2.64    2.32
   3  -1  -8    4.45    1.91
   3  -1  -7  165.31    7.34
   3  -1  -6   31.72    3.53
   3  -1  -5  570.82   12.29
   3  -1  -4    2.15    1.65
   3  -1  -3  472.38   10.34
   3  -1  -2    2.73    1.63
  -3   1  -6   66.93    4.56
  -3   1  -7    5.39    2.19
  -3   1  -8   20.51    3.20
  -3   1  -9   19.56    3.01
  -3   1 -10   -0.03    2.58
  -3   1 -11   13.90    3.59
  -3   1 -12    0.36    2.87
   3   0 -14    2.60    3.45
   3   0 -13   -0.20    1.99
   3   0 -12    8.76    3.25
   3   0 -11    8.91    3.06
   3   0 -10   32.00    4.02
   3   0  -9    9.76    2.77
   3   0  -8    1.08    2.19
   3   0  -7    6.74    2.08
   3   0  -6    4.63    2.43
   3   0  -5  264.97    8.21
   3   0  -4  343.96    9.08
   3   0  -3  521.36   10.84
   3   0  -2  418.73    9.88
  -3   0  -6  321.41    9.88
  -3   0  -7    0.74    1.97
  -3   0  -8   40.71    4.73
  -3   0  -9   20.74    3.40
  -3   0 -10    5.76    2.43
  -3   0 -11    9.43    3.46
  -3   0 -12    5.89    3.33
   3   1 -14    9.39    3.73
   3   1 -13    0.95    2.14
   3   1 -12    2.23    2.75
   3   1 -11    1.65    2.46
   3   1 -10   55.74    5.00
   3   1  -9  309.01   10.56
   3   1  -8  230.01    9.03
   3   1  -7  328.58   10.33
   3   1  -6  242.84    8.53
   3   1  -5   47.94    3.63
   3   1  -4   20.94    2.58
   3   1  -3  706.50   12.77
   3   1  -2   58.84    3.68
  -3  -1  -6  136.93    6.77
  -3  -1  -7    1.96    2.02
  -3  -1  -8   86.20    6.51
  -3  -1  -9    2.95    2.50
  -3  -1 -10    2.64    2.23
  -3  -1 -11    3.39    3.20
   3   2 -14    8.78    2.78
   3   2 -13    4.92    2.83
   3   2 -12   16.34    3.03
   3   2 -11   -1.35    2.21
   3   2 -10   13.13    2.71
   3   2  -9   25.41    3.72
   3   2  -8   82.64    5.66
   3   2  -7  276.12    9.54
   3   2  -6  139.82    6.41
   3   2  -5  361.62    9.79
   3   2  -4  289.99    8.78
   3   2  -3  200.29    6.90
   3   2  -2    1.93    1.70
  -3  -2  -6   92.79    5.69
  -3  -2  -7   -1.21    1.79
  -3  -2  -8   42.88    4.48
  -3  -2  -9    1.95    2.45
  -3  -2 -10   11.46    3.54
  -3  -2 -11   10.11    3.71
   3   3 -14    0.16    2.60
   3   3 -13    3.32    2.16
   3   3 -12   15.11    3.04
   3   3 -11   -0.87    2.27
   3   3 -10    5.50    2.63
   3   3  -9   -0.90    1.63
   3   3  -8    1.96    1.79
   3   3  -7   37.85    3.66
   3   3  -6   37.62    3.47
   3   3  -5  385.58   10.13
   3   3  -4   67.83    4.56
   3   3  -3  514.48   11.95
  -3  -3  -6    8.69    2.26
  -3  -3  -7   -1.54    1.86
  -3  -3  -8    8.91    3.30
  -3  -3  -9    2.45    2.64
  -3  -3 -10   11.41    3.11
   3   4 -14   -0.93    2.79
   3   4 -13    2.69    2.15
   3   4 -12    6.17    2.87
   3   4 -11    0.68    1.79
   3   4 -10   67.30    5.19
   3   4  -9    0.86    2.29
   3   4  -8  100.71    5.84
   3   4  -7    5.93    2.48
   3   4  -6   38.68    3.78
   3   4  -5  111.20    5.85
   3   4  -4   18.77    2.50
   3   4  -3  398.84   10.07
  -3  -4  -5   43.02    3.78
  -3  -4  -6   88.25    5.46
  -3  -4  -7    3.17    2.41
  -3  -4  -8   17.86    3.66
  -3  -4  -9    1.73    2.77
  -3  -4 -10    2.45    3.22
   3   5 -14    2.25    2.83
   3   5 -13   -0.71    2.55
   3   5 -12   -0.33    2.51
   3   5 -11    5.21    2.83
   3   5 -10   45.95    4.42
   3   5  -9    9.43    2.38
   3   5  -8  120.50    6.55
   3   5  -7    2.80    1.73
   3   5  -6  165.00    7.01
   3   5  -5   33.58    3.23
   3   5  -4   82.78    5.05
  -3  -5  -5   48.87    4.30
  -3  -5  -6   31.61    3.78
  -3  -5  -7   12.68    3.01
  -3  -5  -8   13.46    2.81
  -3  -5  -9    0.98    2.90
   3   6 -13   17.59    3.75
   3   6 -12    0.17    2.45
   3   6 -11   13.65    3.33
   3   6 -10    0.58    2.40
   3   6  -9    7.55    2.84
   3   6  -8   65.65    4.89
   3   6  -7    4.85    2.37
   3   6  -6  188.88    7.57
   3   6  -5    0.68    2.11
   3   6  -4  287.51    8.72
  -3  -6  -5   15.75    3.25
  -3  -6  -6    7.76    2.53
  -3  -6  -7   10.04    3.62
  -3  -6  -8   12.48    3.29
   3   7 -13   -1.66    2.62
   3   7 -12   27.41    3.61
   3   7 -11   10.40    2.58
   3   7 -10   37.09    4.27
   3   7  -9   13.79    2.92
   3   7  -8   16.32    3.00
   3   7  -7    3.85    1.89
   3   7  -6   31.20    3.40
   3   7  -5    6.71    2.51
  -3  -7  -4    2.29    1.94
  -3  -7  -5   48.13    4.54
  -3  -7  -6    4.05    2.66
  -3  -7  -7    3.37    2.09
   3   8 -12    1.21    2.48
   3   8 -11    8.59    2.86
   3   8 -10   27.23    3.59
   3   8  -9   36.15    3.92
   3   8  -8   27.67    3.66
   3   8  -7    3.61    2.20
   3   8  -6   72.48    5.30
  -4   6  -5  122.65    5.30
  -4   6  -6    9.64    2.09
  -4   6  -7   39.71    3.98
  -4   6  -8   24.20    3.10
  -4   6  -9    5.71    2.44
  -4   6 -10    4.81    2.06
  -4   6 -11    4.27    2.77
   4  -5  -7    7.99    2.36
   4  -5  -6   21.55    2.95
   4  -5  -5    0.22    1.80
   4  -5  -4  129.21    5.68
   4  -5  -3  108.79    5.09
  -4   5  -6   15.69    2.82
  -4   5  -7   79.15    4.71
  -4   5  -8   13.95    3.16
  -4   5  -9   16.11    2.98
  -4   5 -10   15.63    3.40
  -4   5 -11   -0.85    2.62
   4  -4 -11   14.31    3.75
   4  -4 -10    2.46    2.92
   4  -4  -9    8.58    2.88
   4  -4  -8   65.95    5.33
   4  -4  -7   14.43    2.86
   4  -4  -6  159.07    7.02
   4  -4  -5    5.40    2.29
   4  -4  -4  102.67    5.14
   4  -4  -3    8.35    2.27
  -4   4  -6    0.70    2.09
  -4   4  -7   52.84    4.08
  -4   4  -8    9.95    3.07
  -4   4  -9   12.66    2.86
  -4   4 -10    0.44    1.89
  -4   4 -11    7.09    3.12
   4  -3 -12    0.80    3.00
   4  -3 -10    1.76    2.12
   4  -3  -9    7.73    2.98
   4  -3  -8   20.43    3.52
   4  -3  -7   43.65    4.25
   4  -3  -6  130.50    6.41
   4  -3  -5   60.47    4.43
   4  -3  -4  244.92    7.95
   4  -3  -3   22.04    3.06
  -4   3  -6    6.23    2.02
  -4   3  -7   44.45    3.91
  -4   3  -8    3.93    2.54
  -4   3  -9   53.34    4.68
  -4   3 -10    5.55    2.82
  -4   3 -11    4.91    2.51
   4  -2 -12    3.61    3.26
   4  -2 -11    8.60    3.40
   4  -2 -10    1.81    2.88
   4  -2  -9   62.53    5.62
   4  -2  -8    0.85    2.36
   4  -2  -7    8.78    2.23
   4  -2  -6   61.83    4.79
   4  -2  -5    7.22    2.57
   4  -2  -4  362.98   10.03
   4  -2  -3   76.81    5.09
  -4   2  -6    5.69    1.84
  -4   2  -7    6.01    2.42
  -4   2  -8   17.34    3.26
  -4   2  -9   -1.38    2.45
  -4   2 -10    0.77    2.57
  -4   2 -11    2.84    2.35
   4  -1 -13   -0.63    3.19
   4  -1 -12    4.08    3.35
   4  -1 -11    3.04    2.36
   4  -1 -10    3.43    2.34
   4  -1  -9   23.49    3.89
   4  -1  -8    5.55    2.76
   4  -1  -7  152.15    7.39
   4  -1  -6    1.89    2.15
   4  -1  -5   54.15    4.62
   4  -1  -4   42.74    3.67
   4  -1  -3    4.47    2.15
  -4   1  -6   -0.23    1.86
  -4   1  -7  102.91    6.47
  -4   1  -8   24.84    3.52
  -4   1  -9    7.56    3.35
  -4   1 -10    4.19    2.74
   4   0 -13   -2.68    3.13
   4   0 -12    1.59    3.08
   4   0 -11    0.98    2.28
   4   0 -10    1.78    2.09
   4   0  -9   14.16    3.48
   4   0  -8   27.11    3.96
   4   0  -7   86.43    5.74
   4   0  -6   51.15    4.58
   4   0  -5  218.19    8.70
   4   0  -4   27.72    3.50
   4   0  -3  133.52    6.39
  -4   0  -6   26.44    3.01
  -4   0  -7   54.72    5.04
  -4   0  -8   10.43    2.89
  -4   0  -9   50.32    5.51
  -4   0 -10    0.68    2.03
   4   1 -13    0.22    3.12
   4   1 -12   -3.85    2.64
   4   1 -11   13.82    3.33
   4   1 -10    8.20    2.61
   4   1  -9    5.62    2.86
   4   1  -8    7.37    2.29
   4   1  -7    5.85    2.64
   4   1  -6   51.09    4.50
   4   1  -5  115.82    6.18
   4   1  -4  121.45    6.55
   4   1  -3   87.69    5.24
  -4  -1  -6   15.71    2.87
  -4  -1  -7    7.26    2.97
  -4  -1  -8    0.91    2.36
  -4  -1  -9    8.40    3.61
  -4  -1 -10    1.86    2.22
   4   2 -13    2.59    3.31
   4   2 -12    0.69    2.34
   4   2 -11    7.22    3.24
   4   2 -10    5.31    2.44
   4   2  -9   41.61    4.80
   4   2  -8   13.22    3.18
   4   2  -7   14.70    3.22
   4   2  -6    1.69    1.95
   4   2  -5   42.60    4.00
   4   2  -4  203.94    8.62
  -4  -2  -6   39.92    3.93
  -4  -2  -7   10.68    2.96
  -4  -2  -8   10.19    3.22
  -4  -2  -9    5.55    2.40
   4   3 -13    3.43    3.38
   4   3 -12    2.24    2.96
   4   3 -11   11.52    3.50
   4   3 -10   21.57    4.09
   4   3  -9  146.30    7.94
   4   3  -8   53.60    4.79
   4   3  -7  237.16    9.59
   4   3  -6   24.06    3.70
   4   3  -5   79.28    5.57
   4   3  -4    8.14    2.25
  -4  -3  -6   12.85    2.81
  -4  -3  -7    8.26    2.22
  -4  -3  -8    7.15    2.76
  -4  -3  -9    3.81    3.18
   4   4 -13   -1.13    2.85
   4   4 -12   17.47    3.98
   4   4 -11    0.60    2.87
   4   4 -10    0.72    1.93
   4   4  -9    5.70    2.27
   4   4  -8    3.33    2.63
   4   4  -7   92.19    6.44
   4   4  -6   -1.35    1.55
   4   4  -5  215.88    9.28
   4   4  -4    7.51    2.42
  -4  -4  -6   14.00    3.36
  -4  -4  -7   -0.69    2.16
  -4  -4  -8    4.83    3.41
   4   5 -12   10.67    2.94
   4   5 -11    0.48    1.94
   4   5 -10   13.37    3.33
   4   5  -9    1.04    2.42
   4   5  -8    3.27    2.73
   4   5  -7   14.21    3.21
   4   5  -6   -2.37    1.58
   4   5  -5   75.30    5.29
  -4  -5  -6    5.80    2.95
  -4  -5  -7    2.42    2.36
   4   6 -12    3.44    2.79
   4   6 -11    9.52    3.17
   4   6 -10   28.17    4.05
   4   6  -9    3.77    2.81
   4   6  -8   46.30    4.74
   4   6  -7    0.05    2.32
   4   6  -6    4.95    3.00
  -4  -6  -5    3.76    2.44
  -4  -6  -6   35.58    4.46
   4   7 -11    1.76    2.62
   4   7 -10   -1.67    2.52
   4   7  -9   13.65    2.89
   4   7  -8   22.97    3.65
   4   7  -7   21.59    3.61
   4   7  -6   54.74    4.89
  -4  -7  -5    0.79    2.72
   4   8 -11    5.96    3.21
   4   8 -10   -1.18    2.50
   4   8  -9    0.11    2.42
   4   8  -8    1.53    2.71
   4   8  -7   24.06    3.75
  -5   5  -6    5.62    2.04
  -5   5  -7    1.04    1.42
  -5   5  -8   11.84    2.96
   5  -4 -10   13.71    3.49
   5  -4  -9    1.92    2.66
   5  -4  -8   20.33    3.77
   5  -4  -7    3.08    2.49
   5  -4  -6   15.70    2.97
   5  -4  -5   23.55    3.64
  -5   4  -6   22.20    3.14
  -5   4  -7    9.57    2.77
  -5   4  -8   11.05    3.01
   5  -3 -10   11.39    3.22
   5  -3  -8   38.65    4.63
   5  -3  -7    1.19    2.37
   5  -3  -6   15.05    3.05
   5  -3  -5    0.82    2.54
   5  -3  -4   15.61    3.00
  -5   3  -6   18.20    2.88
  -5   3  -7   19.55    3.48
  -5   3  -8    8.47    2.31
   5  -2 -11   11.66    3.60
   5  -2 -10    0.96    2.76
   5  -2  -9    1.80    1.97
   5  -2  -8   16.20    3.18
   5  -2  -7    1.55    2.57
   5  -2  -6  148.89    7.75
   5  -2  -5    3.54    2.20
   5  -2  -4   57.27    4.86
  -5   2  -7   10.73    3.24
  -5   2  -8    9.93    2.76
   5  -1 -11    1.17    2.94
   5  -1 -10    2.50    2.24
   5  -1  -9    8.75    3.19
   5  -1  -8    5.06    3.05
   5  -1  -7    6.47    2.31
   5  -1  -6   36.69    4.16
   5  -1  -5   -2.41    2.47
  -5   1  -7   14.70    3.46
  -5   1  -8    0.36    1.60
   5   0 -11    8.19    3.54
   5   0 -10    9.71    3.47
   5   0  -9   14.26    3.63
   5   0  -8    5.94    3.11
   5   0  -7    7.34    2.41
   5   0  -6   22.91    3.52
   5   0  -5   -1.27    2.31
  -5   0  -7    1.57    2.73
  -5   0  -8    0.93    1.73
   5   1 -11    3.17    3.21
   5   1 -10    3.17    2.90
   5   1  -9    3.93    2.85
   5   1  -8    7.35    3.24
   5   1  -7   18.77    3.33
   5   1  -6    9.70    2.85
   5   1  -5   14.08    3.23
  -5  -1  -7   19.89    4.00
   5   2 -11    0.58    2.19
   5   2 -10    0.87    2.34
   5   2  -9    3.53    2.51
   5   2  -8   15.16    3.13
   5   2  -7   14.07    3.49
   5   2  -6   43.91    5.42
   5   2  -5   23.78    3.50
  -5  -2  -6    0.54    2.24
  -5  -2  -7   10.06    2.78
   5   3 -11   17.86    4.14
   5   3 -10    1.13    2.29
   5   3  -9    5.16    3.29
   5   3  -8   -1.15    1.81
   5   3  -7   -0.59    2.75
   5   3  -6   15.13    3.50
  -5  -3  -6    0.22    2.35
   5   4 -10    1.11    3.20
   5   4  -9   43.97    5.30
   5   4  -8   11.97    3.08
   5   4  -7   14.95    4.13
   5   4  -6    6.29    2.96
   5   5 -10    0.99    2.11
   5   5  -9   27.43    4.01
   5   5  -8    3.62    3.38
   5   5  -7   78.45    6.24
   5   6  -9    3.72    3.15
   5   6  -8   -0.28    1.91
   5   6  -7    7.64    3.27
   5   7  -8   -0.45    2.58
   6  -3  -7    3.68    2.07
   6  -2  -8   14.32    4.01
   6  -2  -7   -0.70    1.91
   6  -1  -8   10.16    3.36
   6  -1  -7    5.84    3.10
   6   0  -8   12.53    4.39
   6   0  -7    2.69    2.23
   6   1  -8    3.44    3.69
   6   1  -7   -0.59    2.07
   6   2  -8    3.23    2.55
   0   2  -2  677.95    7.15
   0   2  -1  324.82    4.75
   0   2   0  246.78    4.00
   0   3  -3  784.55    9.00
   0   3  -2 1149.43   11.82
   0   3  -1 1521.82   14.46
   0   3   0  608.37    7.93
   0   4  -5  369.95    6.99
   0   4  -4   75.74    3.04
   0   4  -3  660.11    9.40
   0   4  -2 1674.46   16.71
   0   4  -1 1183.35   13.77
   0   4   0 1121.47   12.92
   0   4   1  205.62    5.07
   0   5  -8   46.71    3.24
   0   5  -6    2.77    1.35
   0   5  -5 1830.81   18.86
   0   5  -4  185.09    5.31
   0   5  -3  562.03    9.50
   0   5  -2   50.35    3.01
   0   5  -1  445.46    8.77
   0   5   0  784.93   11.71
   0   5   1  358.48    7.64
   0   6 -14    1.59    2.24
   0   6 -13    1.98    2.12
   0   6 -12   44.31    3.58
   0   6 -11    2.09    1.99
   0   6 -10  103.35    5.06
   0   6  -9    0.27    1.67
   0   6  -8   96.78    4.45
   0   6  -7   39.05    3.00
   0   6  -6    3.01    1.29
   0   6  -5  674.36   11.45
   0   6  -4   -0.72    1.00
   0   6  -3 1934.81   21.77
   0   6  -2  147.64    5.62
   0   6  -1 1289.72   16.95
   0   6   0  202.84    6.37
   0   6   1  360.90    8.07
   0   7 -14    2.62    2.00
   0   7 -13    1.02    1.85
   0   7 -12    9.10    2.24
   0   7 -11    9.20    2.25
   0   7 -10   52.96    3.85
   0   7  -9   74.11    4.39
   0   7  -8  579.21   11.63
   0   7  -7  149.68    5.92
   0   7  -6  399.03    9.26
   0   7  -5  140.54    5.60
   0   7  -4   24.28    2.90
   0   7  -3  850.32   14.45
   0   7  -2  139.58    5.82
   0   7  -1 1189.46   17.05
   0   7   0   69.05    4.23
   0   7   1  546.37   10.94
   0   8 -14    1.79    2.21
   0   8 -12   14.43    2.81
   0   8 -11    0.72    2.02
   0   8 -10   32.16    3.39
   0   8  -9    0.41    1.84
   0   8  -8   18.32    2.71
   0   8  -7    2.60    1.46
   0   8  -6  483.05   11.06
   0   8  -5  232.58    8.03
   0   8  -4  197.15    7.19
   0   8  -3  104.94    5.53
   0   8  -2    0.82    1.35
   0   8  -1  376.78   10.11
   0   8   0   63.94    4.48
   0   9 -14    4.62    1.96
   0   9 -13    1.29    2.17
   0   9 -12    1.48    2.17
   0   9 -11   10.57    2.28
   0   9 -10   15.89    2.89
   0   9  -9   46.53    4.01
   0   9  -8    7.51    2.32
   0   9  -7  212.82    7.81
   0   9  -6   45.99    3.87
   0   9  -5  203.53    7.86
   0   9  -4  291.61    9.41
   0   9  -3  550.06   13.19
   0   9  -2  113.56    5.84
   0   9  -1  256.29    8.95
   0   9   0    2.50    1.69
   0  10 -13   -0.79    2.23
   0  10 -12   35.19    3.98
   0  10 -11    1.66    1.61
   0  10 -10   58.14    4.43
   0  10  -9   52.04    4.53
   0  10  -8  165.37    7.47
   0  10  -7   -1.28    1.62
   0  10  -6   43.55    3.98
   0  10  -5  111.90    6.40
   0  10  -4   78.16    5.53
   0  10  -3  344.58   10.79
   0  10  -2  201.94    8.43
   0  10  -1  188.70    8.13
   0  10   0   50.43    4.40
   0  11 -12    8.27    2.65
   0  11 -11    0.43    1.70
   0  11 -10   58.40    4.82
   0  11  -9    3.57    2.62
   0  11  -8  108.47    6.50
   0  11  -7    7.41    2.78
   0  11  -6  149.33    7.65
   0  11  -5   -4.58    2.21
   0  11  -4   95.18    6.13
   0  11  -3   68.59    5.35
   0  11  -2   29.76    4.04
   0  11  -1  295.58   10.67
   0  12 -11   12.07    3.21
   0  12 -10   -0.39    2.51
   0  12  -9    2.22    2.52
   0  12  -8  107.11    6.67
   0  12  -7    0.16    2.63
   0  12  -6  187.90    8.79
   0  12  -5    0.64    2.45
   0  12  -4  111.39    6.69
   0  12  -3    1.54    2.61
   0  12  -2   78.56    6.07
   0  12  -1   61.69    5.62
   0  13 -10    5.34    2.91
   0  13  -9    8.70    3.08
   0  13  -8    7.26    3.07
   0  13  -7    0.96    2.65
   0  13  -6   61.53    5.31
   0  13  -5    4.54    2.87
   0  13  -4   96.07    6.81
   0  13  -3    0.68    1.97
   0  13  -2   45.49    5.14
   0  13  -1   31.27    3.99
   0  14  -8    3.24    2.91
   0  14  -7    3.70    2.83
   0  14  -6   22.07    4.07
   0  14  -5    2.57    2.97
   0  14  -4   96.38    6.94
   0  14  -3   16.11    3.27
   0  14  -2   94.82    7.30
  -1  15  -2   12.34    3.74
  -1  15  -3   27.55    4.54
  -1  15  -4    9.64    3.57
  -1  15  -5   56.72    5.80
  -1  14  -1    2.10    2.14
  -1  14  -2   50.45    5.42
  -1  14  -3   30.82    4.57
  -1  14  -4   11.22    3.40
  -1  14  -5   38.95    4.75
  -1  14  -6    4.52    2.24
  -1  14  -7   40.15    4.57
  -1  14  -8   12.92    3.04
  -1  13   0   98.09    6.48
  -1  13  -1    2.98    2.71
  -1  13  -2  157.35    8.31
  -1  13  -3    5.99    2.36
  -1  13  -4   62.87    5.58
  -1  13  -5   59.22    5.51
  -1  13  -6    4.45    2.28
  -1  13  -7   79.54    6.24
  -1  13  -8    0.06    2.46
  -1  13  -9   21.05    3.96
  -1  13 -10   -0.52    2.66
  -1  12   0  246.20   10.35
  -1  12  -1   13.68    3.45
  -1  12  -2  270.09   10.38
  -1  12  -3    1.13    2.60
  -1  12  -4  271.42   10.55
  -1  12  -5   11.92    3.34
  -1  12  -6   73.23    5.73
  -1  12  -7   14.09    3.25
  -1  12  -8    1.45    2.50
  -1  12  -9   51.56    4.75
  -1  12 -10   -0.52    2.19
  -1  12 -11   42.53    4.44
  -1  11   1  274.24    9.92
  -1  11   0   17.83    3.29
  -1  11  -1   26.08    3.74
  -1  11  -2  122.06    6.75
  -1  11  -3   55.44    4.65
  -1  11  -4  229.95    9.12
  -1  11  -5   16.84    3.31
  -1  11  -6  173.40    8.13
  -1  11  -7   46.96    4.38
  -1  11  -8   19.17    3.22
  -1  11  -9   16.15    2.77
  -1  11 -10    2.11    1.78
  -1  11 -11    7.82    2.34
  -1  11 -12   -0.10    2.38
  -1  10   1    3.85    1.81
  -1  10   0  332.28   10.45
  -1  10  -1  122.45    6.45
  -1  10  -2  331.86   10.54
  -1  10  -3   -1.26    2.11
  -1  10  -4  176.36    7.64
  -1  10  -5   99.74    6.00
  -1  10  -6  269.68    9.27
  -1  10  -7   52.34    4.41
  -1  10  -8  154.90    7.13
  -1  10  -9   28.41    3.62
  -1  10 -10    8.35    2.68
  -1  10 -11   23.05    3.23
  -1  10 -12    0.72    2.35
  -1  10 -13    5.55    2.18
  -1   9   1  201.58    7.68
  -1   9   0  409.32   10.91
  -1   9  -1  224.28    7.90
  -1   9  -2  359.10   10.24
  -1   9  -3  103.00    5.63
  -1   9  -4  238.93    8.35
  -1   9  -5    4.36    1.72
  -1   9  -6  136.76    6.22
  -1   9  -7   99.10    5.35
  -1   9  -8   78.81    5.16
  -1   9  -9   63.69    4.76
  -1   9 -10   40.93    4.09
  -1   9 -11   18.19    3.20
  -1   9 -12   12.37    2.91
  -1   9 -13   11.70    2.57
  -1   8   1  343.84    9.35
  -1   8   0  212.89    7.23
  -1   8  -1  146.43    6.30
  -1   8  -2  783.89   14.42
  -1   8  -3  223.08    7.74
  -1   8  -4  555.64   11.64
  -1   8  -5  137.76    5.69
  -1   8  -6   74.30    4.48
  -1   8  -7    3.69    1.98
  -1   8  -8  252.49    8.19
  -1   8  -9  105.03    5.53
  -1   8 -10   67.77    4.61
  -1   8 -11    6.77    2.30
  -1   8 -12   10.80    2.66
  -1   8 -13    3.65    1.83
  -1   8 -14    6.09    2.10
  -1   7   2    1.65    1.09
  -1   7   0  218.24    6.77
  -1   7  -1  643.60   12.20
  -1   7  -2  241.86    7.46
  -1   7  -3  282.82    7.67
  -1   7  -4 1017.79   15.11
  -1   7  -5   37.02    2.97
  -1   7  -6  412.93    9.51
  -1   7  -7  159.45    5.87
  -1   7  -8    1.99    1.31
  -1   7  -9   45.32    3.52
  -1   7 -10    6.82    2.41
  -1   7 -11   45.18    4.11
  -1   7 -12   -1.42    1.40
  -1   7 -13   -1.39    2.14
  -1   7 -14   -0.27    1.63
  -1   6   2   32.66    2.50
  -1   6   1 1146.15   15.26
  -1   6   0   77.90    3.86
  -1   6  -1  618.16   10.94
  -1   6  -2  330.96    7.69
  -1   6  -3   18.89    2.09
  -1   6  -4  367.01    8.15
  -1   6  -5   17.09    1.94
  -1   6  -6 1011.51   14.07
  -1   6  -7  125.16    5.22
  -1   5   2  344.60    7.19
  -1   5   1 1003.91   12.82
  -1   5   0   12.50    1.55
  -1   5  -1 1905.71   19.21
  -1   5  -2  926.51   12.26
  -1   5  -3 1169.36   13.91
  -1   5  -4  321.31    6.90
  -1   5  -5  110.82    4.26
  -1   4   2  101.52    3.34
  -1   4   1 1152.93   12.59
  -1   4   0   26.45    1.90
  -1   4  -1 1871.39   17.24
  -1   4  -2    9.82    1.17
  -1   4  -3 1964.94   17.94
  -1   3   2  355.22    5.19
  -1   3   1 1682.51   14.83
  -1   3   0  861.40    9.45
  -1   3  -1  727.31    8.37
  -1   2   1 1395.60   11.93
  -1   2   0  552.84    6.08
   1   1  -3   57.04    1.65
   1   1  -2 2201.67   17.17
   1   2  -5  392.90    5.94
   1   2  -4  630.65    7.57
   1   2  -3  530.25    6.86
   1   2  -2 1703.98   14.71
   1   2  -1   17.35    1.16
   1   3  -7  170.17    4.57
   1   3  -6  104.52    3.31
   1   3  -5 1217.48   12.89
   1   3  -4  527.04    7.84
   1   3  -3  561.55    8.39
   1   3  -2   39.00    2.16
   1   3  -1   73.77    2.75
   1   4 -11  177.19    5.87
   1   4 -10    5.62    1.66
   1   4  -9  283.53    6.80
   1   4  -8    1.34    1.15
   1   4  -7   48.84    2.72
   1   4  -6  380.10    7.40
   1   4  -5   13.69    1.68
   1   4  -4 1232.02   14.64
   1   4  -3 1552.64   16.89
   1   4  -2  717.00   10.39
   1   4  -1   32.40    2.14
   1   5 -12   15.95    2.27
   1   5 -11    7.89    1.83
   1   5 -10    6.96    1.69
   1   5  -9  110.61    4.54
   1   5  -8   35.68    2.79
   1   5  -7  595.17   10.34
   1   5  -6    8.93    1.71
   1   5  -5  130.60    4.81
   1   5  -4  716.78   11.67
   1   5  -3   25.31    2.48
   1   5  -2 1530.30   17.61
   1   5  -1  233.10    6.42
   1   6 -12   -1.11    1.56
   1   6 -11    1.07    1.65
   1   6 -10    3.24    1.71
   1   6  -9   75.20    4.11
   1   6  -8   13.42    2.20
   1   6  -7  326.04    8.04
   1   6  -6   17.40    2.34
   1   6  -5  311.82    8.19
   1   6  -4  113.80    5.12
   1   6  -3  180.88    6.27
   1   6  -2  729.94   12.67
   1   6  -1   16.53    2.29
   1   7 -12   19.36    2.73
   1   7 -11   36.96    3.17
   1   7 -10   43.03    3.51
   1   7  -9   33.25    2.89
   1   7  -8   16.39    2.42
   1   7  -7  202.91    6.95
   1   7  -6   27.45    3.23
   1   7  -5  765.22   14.10
   1   7  -4   28.53    2.98
   1   7  -3  425.78   10.23
   1   7  -2   74.86    4.37
   1   7  -1   50.87    3.75
   1   8 -12   15.22    2.70
   1   8 -11   22.63    2.92
   1   8 -10   27.78    3.08
   1   8  -9   32.85    3.29
   1   8  -8   17.36    2.57
   1   8  -7  116.08    5.79
   1   8  -6    8.15    2.56
   1   8  -5  287.40    9.03
   1   8  -4   73.00    4.62
   1   8  -3  689.86   14.03
   1   8  -2  425.18   11.17
   1   8  -1  830.28   15.85
   1   9 -12    2.96    2.00
   1   9 -11   26.19    3.22
   1   9 -10    7.69    2.39
   1   9  -9   98.83    5.76
   1   9  -8  200.42    7.78
   1   9  -7  108.42    5.88
   1   9  -6  100.93    5.90
   1   9  -5  191.00    7.78
   1   9  -4    1.37    2.16
   1   9  -3   90.73    5.51
   1   9  -2   22.42    3.32
   1   9  -1  329.28   10.23
   1  10 -12   16.59    3.10
   1  10 -11    9.16    2.72
   1  10 -10    5.22    2.52
   1  10  -9   18.73    3.13
   1  10  -8   14.50    3.01
   1  10  -7   17.89    3.25
   1  10  -6   42.36    4.30
   1  10  -5  146.34    7.06
   1  10  -4   19.54    3.40
   1  10  -3   95.42    6.13
   1  10  -2   12.03    2.65
   1  11 -12    5.32    2.02
   1  11 -11    2.76    2.39
   1  11 -10   31.32    3.97
   1  11  -9   18.05    3.33
   1  11  -8    1.61    1.90
   1  11  -7  129.47    7.24
   1  11  -6   -2.79    2.18
   1  11  -5  109.36    6.67
   1  11  -4   15.61    3.42
   1  11  -3  252.53   10.16
   1  11  -2    4.04    2.69
   1  12 -11    9.77    2.98
   1  12 -10   48.37    4.99
   1  12  -9    3.72    2.16
   1  12  -8   82.64    5.96
   1  12  -7   -0.57    2.36
   1  12  -6    4.99    2.76
   1  12  -5   54.15    5.29
   1  12  -4    0.09    2.54
   1  12  -3  140.77    8.13
   1  13 -10   12.75    3.48
   1  13  -9    7.65    2.45
   1  13  -8   48.34    5.11
   1  13  -7    5.52    2.99
   1  13  -6   72.70    6.19
   1  13  -5    0.89    2.02
   1  13  -4    7.06    3.00
   1  13  -3   39.38    5.01
   1  14  -7   13.52    3.70
   1  14  -6   50.21    5.59
   1  14  -5   10.33    2.95
   1  14  -4   33.95    4.91
  -2  14   0    2.66    2.66
  -2  14  -1  106.98    7.23
  -2  14  -2   10.45    3.35
  -2  14  -3  107.40    7.14
  -2  14  -4    3.22    2.82
  -2  14  -5   51.88    5.45
  -2  14  -6    0.49    2.00
  -2  14  -7   19.48    3.90
  -2  13   1   20.82    3.62
  -2  13   0   56.58    5.20
  -2  13  -1   21.62    3.83
  -2  13  -2    0.85    2.55
  -2  13  -3  107.23    6.95
  -2  13  -4   -0.28    1.81
  -2  13  -5  143.74    7.90
  -2  13  -6    1.84    2.56
  -2  13  -7   60.34    5.27
  -2  13  -8    6.52    2.48
  -2  13  -9   29.95    4.23
  -2  12   1   38.53    4.41
  -2  12   0  248.93    9.84
  -2  12  -1   43.96    4.28
  -2  12  -2  115.97    6.81
  -2  12  -3   78.61    5.87
  -2  12  -4    2.44    2.42
  -2  12  -5   79.97    5.80
  -2  12  -6    4.87    2.72
  -2  12  -7   51.83    4.68
  -2  12  -8    3.75    1.89
  -2  12  -9   29.07    3.89
  -2  12 -10    6.72    2.79
  -2  11   1   52.21    4.33
  -2  11   0  134.23    7.03
  -2  11  -1  181.75    7.79
  -2  11  -2  299.18   10.30
  -2  11  -3  128.73    7.01
  -2  11  -4  119.21    6.69
  -2  11  -5  140.56    7.20
  -2  11  -6   -0.23    2.04
  -2  11  -7  115.45    6.43
  -2  11  -8    0.53    1.64
  -2  11  -9   21.67    3.47
  -2  11 -10    8.49    2.90
  -2  11 -11    0.78    1.67
  -2  10   2  202.42    7.99
  -2  10   1   58.63    4.63
  -2  10   0  401.59   11.04
  -2  10  -1   71.26    5.07
  -2  10  -2  179.16    7.67
  -2  10  -3  208.36    8.15
  -2  10  -4  302.72    9.90
  -2  10  -5  125.52    6.34
  -2  10  -6   80.59    5.24
  -2  10  -7   41.74    4.12
  -2  10  -8    0.27    2.14
  -2  10  -9   74.87    5.40
  -2  10 -10    4.23    2.52
  -2  10 -11   44.53    4.36
  -2  10 -12   -0.31    1.74
  -2   9   2  140.60    6.40
  -2   9   1  105.70    5.50
  -2   9   0  110.51    5.59
  -2   9  -1    4.82    1.72
  -2   9  -2  140.64    6.20
  -2   9  -3  221.12    7.79
  -2   9  -4   69.71    4.49
  -2   9  -5  275.80    8.74
  -2   9  -6  114.33    5.90
  -2   9  -7  200.17    7.87
  -2   9  -8   11.43    2.70
  -2   9  -9   36.32    3.80
  -2   9 -10    5.17    1.91
  -2   9 -11    1.90    1.70
  -2   9 -12    4.63    1.95
  -2   9 -13    4.94    2.55
  -2   8   2  706.75   13.08
  -2   8   1   37.98    3.27
  -2   8   0  881.72   15.11
  -2   8  -1   11.08    2.33
  -2   8  -2  769.05   14.05
  -2   8  -3    0.76    1.63
  -2   8  -4  120.70    5.37
  -2   8  -5  196.36    6.93
  -2   8  -6   59.11    3.96
  -2   8  -7  199.61    7.11
  -2   8  -8   75.62    4.68
  -2   8  -9   64.76    4.70
  -2   8 -10    2.52    2.20
  -2   8 -11   35.75    4.01
  -2   8 -12    5.29    2.10
  -2   8 -13    6.84    2.81
  -2   7   2  265.67    7.27
  -2   7   1  146.86    5.46
  -2   7   0  683.08   12.31
  -2   7  -1    8.29    1.89
  -2   7  -2  718.21   12.10
  -2   7  -3    2.82    1.65
  -2   7  -4  621.73   11.56
  -2   7  -5    9.68    1.75
  -2   7  -6  104.86    4.74
  -2   7  -7  132.06    5.79
  -2   7  -8    0.42    1.36
  -2   6   2  212.29    5.94
  -2   6   1  350.86    7.97
  -2   6   0  629.09   10.77
  -2   6  -1   12.63    1.84
  -2   6  -2 1293.51   15.97
  -2   6  -3    2.53    1.38
  -2   6  -4  842.83   12.50
  -2   6  -5    9.61    1.70
  -2   5   2  263.05    5.92
  -2   5   1  884.17   11.92
  -2   5   0  650.14    9.88
  -2   5  -1  254.51    6.02
  -2   5  -2  318.87    6.62
  -2   5  -3   10.02    1.59
  -2   4   2  319.10    5.66
  -2   4   1  899.72   10.80
  -2   4   0  603.98    8.49
  -2   4  -1  536.10    7.74
  -2   3   2  410.33    5.63
  -2   3   1  494.07    6.48
  -2   3   0  432.67    6.12
  -2   2   1 1574.94   12.32
   2   0  -5  156.53    2.69
   2   1  -7   62.40    2.28
   2   1  -6  556.07    6.95
   2   1  -5  354.02    5.15
   2   1  -4  785.07    7.57
   2   2  -7   68.84    2.87
   2   2  -6   82.26    2.98
   2   2  -5  351.48    6.03
   2   2  -4  667.15    8.02
   2   2  -3  629.08    7.35
   2   3  -7   46.26    2.52
   2   3  -6  340.63    7.02
   2   3  -5   16.69    1.90
   2   3  -4  162.91    4.35
   2   3  -3  509.75    7.72
   2   4  -8  116.98    4.48
   2   4  -7    1.66    1.41
   2   4  -6  769.10   11.84
   2   4  -5  180.06    5.50
   2   4  -4  517.61    9.03
   2   4  -3  140.14    4.54
   2   5  -8   43.74    3.24
   2   5  -7   12.41    2.22
   2   5  -6  122.54    5.09
   2   5  -5   80.64    4.11
   2   5  -4  534.99   10.16
   2   5  -3   56.99    3.36
   2   6  -8   24.43    2.79
   2   6  -7    8.91    2.19
   2   6  -6  323.33    8.80
   2   6  -5    2.29    1.71
   2   6  -4  421.21    9.88
   2   6  -3    1.31    1.63
   2   7  -9   53.65    4.04
   2   7  -8   40.14    3.67
   2   7  -7  151.94    6.53
   2   7  -6   43.48    3.68
   2   7  -5   32.69    3.28
   2   7  -4  189.64    7.15
   2   7  -3   19.52    2.51
   2   8  -9   21.08    3.06
   2   8  -8   38.03    3.79
   2   8  -7  133.14    6.54
   2   8  -6   62.97    4.57
   2   8  -5   66.33    4.77
   2   8  -4  144.54    6.74
   2   8  -3   74.72    5.02
   2   9  -9   16.72    3.06
   2   9  -8   -0.12    2.08
   2   9  -7   49.15    4.38
   2   9  -6   59.11    4.77
   2   9  -5  127.20    6.57
   2   9  -4  101.38    5.96
   2   9  -3   72.22    4.89
   2  10  -9   54.01    4.80
   2  10  -8    2.56    2.29
   2  10  -7   59.98    5.00
   2  10  -6   15.41    3.25
   2  10  -5   39.86    4.36
   2  10  -4   84.89    5.83
   2  11  -9   23.07    3.64
   2  11  -8   11.15    2.99
   2  11  -7   52.78    5.05
   2  11  -6   27.82    3.98
   2  11  -5   46.01    4.56
   2  11  -4   -0.93    2.31
   2  12  -9   -1.29    2.33
   2  12  -8   25.39    4.06
   2  12  -7    7.01    2.97
   2  12  -6    2.46    2.00
   2  12  -5   63.30    5.82
   2  13  -8    6.64    3.22
   2  13  -7   18.81    3.78
   2  13  -6    9.46    3.47
  -3  14  -2    0.77    2.70
  -3  14  -3   21.31    3.76
  -3  14  -4   22.83    4.02
  -3  14  -5    9.43    3.25
  -3  13  -2   20.20    3.51
  -3  13  -3   92.03    6.38
  -3  13  -4    4.93    2.77
  -3  13  -5   21.00    3.61
  -3  13  -6   36.73    4.50
  -3  13  -7    9.18    2.63
  -3  12  -1  107.97    6.37
  -3  12  -2   11.98    3.10
  -3  12  -3  146.72    7.56
  -3  12  -4   20.89    3.12
  -3  12  -5   68.34    5.48
  -3  12  -6   20.56    3.42
  -3  12  -7    7.42    2.22
  -3  12  -8   25.52    3.70
  -3  12  -9   -0.06    1.75
  -3  11  -1  102.68    6.02
  -3  11  -2   -0.03    2.11
  -3  11  -3   84.46    5.54
  -3  11  -4   48.91    4.52
  -3  11  -5  161.76    7.44
  -3  11  -6   17.21    3.10
  -3  11  -7   44.81    4.38
  -3  11  -8    8.97    2.30
  -3  11  -9    7.21    2.18
  -3  11 -10   30.00    4.02
  -3  10   0  119.38    6.09
  -3  10  -1  275.86    9.26
  -3  10  -2   85.26    5.31
  -3  10  -3  189.71    7.79
  -3  10  -4   -1.30    1.76
  -3  10  -5   49.81    4.22
  -3  10  -6   65.40    4.64
  -3  10  -7   44.48    3.97
  -3  10  -8   28.33    3.65
  -3  10  -9   22.84    3.43
  -3  10 -10   -0.05    1.58
  -3  10 -11    3.40    1.89
  -3   9   0   66.44    4.46
  -3   9  -1  484.16   11.45
  -3   9  -2   77.15    4.84
  -3   9  -3  377.46    9.88
  -3   9  -4   47.03    3.70
  -3   9  -5  292.98    9.14
  -3   9  -6    0.25    1.43
  -3   9  -7   68.87    4.75
  -3   9  -8   23.38    2.90
  -3   9  -9   16.53    2.53
  -3   9 -10   28.76    3.61
  -3   9 -11   -0.12    1.48
  -3   8   0  395.38    9.68
  -3   8  -1   95.67    4.95
  -3   8  -2   31.07    2.87
  -3   8  -3  269.01    7.92
  -3   8  -4   19.79    2.62
  -3   8  -5  246.64    7.72
  -3   8  -6    5.86    1.94
  -3   8  -7   67.05    4.22
  -3   8  -8   11.73    2.23
  -3   8  -9   26.25    3.32
  -3   8 -10   13.58    2.79
  -3   7   0  124.17    5.07
  -3   7  -1   32.54    2.70
  -3   7  -2  127.28    5.14
  -3   7  -3  255.00    7.29
  -3   7  -4    4.04    1.26
  -3   7  -5  188.58    6.39
  -3   7  -6   -1.78    1.55
  -3   6   1  344.05    7.72
  -3   6   0 1083.30   14.19
  -3   6  -1   43.25    2.90
  -3   6  -2  642.51   10.68
  -3   6  -3   43.57    3.02
  -3   6  -4   87.57    4.08
  -3   5   1    6.72    1.50
  -3   5   0  349.97    7.05
  -3   5  -1  264.11    6.00
  -3   5  -2  655.57   10.20
  -3   4   1  210.05    4.73
  -3   4   0  440.35    6.95
  -3   3   1  176.42    3.72
   3   9  -6   27.95    3.55
  -4  12  -5   -0.58    2.11
  -4  12  -6   34.18    3.84
  -4  11  -5   10.24    2.51
  -4  11  -6   26.33    3.43
  -4  11  -7   -1.10    1.98
  -4  11  -8   26.61    3.30
  -4  10  -4   73.69    4.75
  -4  10  -5   18.90    2.92
  -4  10  -6   53.47    4.36
  -4  10  -7    4.22    1.84
  -4  10  -8   14.35    2.83
  -4  10  -9    4.02    1.75
  -4   9  -4   54.56    4.08
  -4   9  -5   43.71    3.60
  -4   9  -6   35.12    3.45
  -4   9  -7   10.18    2.37
  -4   9  -8   12.50    2.47
  -4   9  -9    2.24    1.96
  -4   8  -3  170.75    6.41
  -4   8  -4   24.81    2.84
  -4   8  -5   29.40    2.94
  -4   8  -6   76.75    4.53
  -4   8  -7    9.76    2.32
  -4   8  -8   41.59    3.77
  -4   8  -9    0.34    1.77
  -4   7  -3  261.77    7.18
  -4   7  -4   -2.15    1.35
  -4   7  -5  155.32    6.00
  -4   6  -3  139.33    5.17
   0   0   0    0.00    0.00
;
_shelx_hkl_checksum     40728
_shelx_res_file
;
TITL 161120f in P-1
    r.res
    created by SHELXL-2018/3 at 10:51:41 on 26-Oct-2022
CELL  0.71073    5.0230   11.3241   11.5509   103.081    96.742    97.860
ZERR 2           0.0005    0.0011    0.0011     0.002     0.001     0.001
LATT 1
SFAC  C   H   N   O   F   S   I
UNIT   20   16   4   6   2   2   2
L.S. 4
BOND  $H
HTAB
ACTA
CONF
FMAP 2
PLAN 20
WGHT    0.100000
EXTI    0.075158
FVAR       0.55233
MOLE   1
I1    7    0.122935    0.971637    0.276662    11.00000    0.06216    0.04012 =
         0.08733    0.01663    0.00669    0.01597
S1    6    0.668750    0.235489    0.143548    11.00000    0.06239    0.03823 =
         0.07542    0.02193    0.02585    0.01137
C4    1    0.607198    0.667477    0.401673    11.00000    0.04900    0.03786 =
         0.03064    0.00782    0.00495    0.00084
O1    4    0.738853    0.611330    0.095207    11.00000    0.06929    0.04868 =
         0.03756    0.01783    0.01351    0.02007
C6    1    0.320230    0.838004    0.328082    11.00000    0.04558    0.03285 =
         0.05498    0.00696    0.00614    0.00709
N1    3    0.757024    0.585276    0.440921    11.00000    0.07174    0.04839 =
         0.03391    0.01609    0.00291    0.01690
C3    1    0.597714    0.682648    0.283984    11.00000    0.04230    0.03406 =
         0.03563    0.01117    0.00396    0.00266
C2    1    0.737928    0.608160    0.200922    11.00000    0.04541    0.03124 =
         0.03649    0.01475    0.00465    0.00487
C1    1    0.877674    0.522368    0.364413    11.00000    0.06219    0.03961 =
         0.03899    0.01378   -0.00714    0.01109
AFIX  43
H1    2    0.976779    0.467243    0.390691    11.00000   -1.20000
AFIX   0
C10   1    0.838297    0.342195    0.077505    11.00000    0.06370    0.03809 =
         0.04178    0.01177    0.01758    0.01020
AFIX  23
H10A  2    0.946662    0.300744    0.022171    11.00000   -1.20000
H10B  2    0.705250    0.375036    0.031537    11.00000   -1.20000
AFIX   0
C9    1    1.022332    0.447773    0.169985    11.00000    0.04396    0.03955 =
         0.04979    0.01658    0.01240    0.01371
AFIX  23
H9A   2    1.146034    0.414079    0.219643    11.00000   -1.20000
H9B   2    1.130812    0.496966    0.128183    11.00000   -1.20000
AFIX   0
C5    1    0.455429    0.769047    0.249822    11.00000    0.05017    0.03839 =
         0.03693    0.01209    0.00509    0.00609
AFIX  43
H5    2    0.452220    0.780100    0.172336    11.00000   -1.20000
AFIX   0
C7    1    0.324947    0.821580    0.444816    11.00000    0.06742    0.04498 =
         0.05554    0.00874    0.02095    0.01185
AFIX  43
H7    2    0.231139    0.867697    0.498211    11.00000   -1.20000
AFIX   0
O3    4    0.472701    0.285520    0.205203    11.00000    0.07756    0.07893 =
         0.14217    0.05277    0.06507    0.02796
O2    4    0.852802    0.188906    0.213038    11.00000    0.07318    0.14063 =
         0.26514    0.16014    0.03055    0.04049
N2    3    0.876196    0.527684    0.247943    11.00000    0.04415    0.03567 =
         0.03966    0.01295    0.00161    0.00974
F1    5    0.531935    0.138853    0.037879    11.00000    0.28031    0.08281 =
         0.09757   -0.00917    0.05385   -0.08031
C8    1    0.466978    0.737990    0.480520    11.00000    0.07564    0.04764 =
         0.04062    0.01500    0.01677    0.00996
AFIX  43
H8    2    0.470010    0.728088    0.558397    11.00000   -1.20000
MOLE   2
AFIX   0
HKLF 4
REM  161120f in P-1
REM wR2 = 0.1664, GooF = S = 1.106, Restrained GooF = 1.106 for all data
REM R1 = 0.0554 for 2315 Fo > 4sig(Fo) and 0.0691 for all 3001 data
REM 164 parameters refined using 0 restraints
END
WGHT      0.1076      0.0000
REM Instructions for potential hydrogen bonds
EQIV $1 -x+2, -y+1, -z+1
HTAB C1 N1_$1
EQIV $2 -x+2, -y+1, -z
HTAB C10 O1_$2
HTAB C10 O1
EQIV $3 -x+1, -y+1, -z
HTAB C10 O1_$3
EQIV $4 x+1, y, z
HTAB C9 O3_$4
REM Highest difference peak  0.883,  deepest hole -1.387,  1-sigma level  0.162
Q1    1   0.0164  0.9245  0.2033  11.00000  0.05    0.88
Q2    1   0.0907  0.9667  0.3438  11.00000  0.05    0.78
Q3    1   0.2247  0.9588  0.2050  11.00000  0.05    0.76
Q4    1   0.2620  1.0334  0.3129  11.00000  0.05    0.71
Q5    1   0.2484  1.0223  0.3523  11.00000  0.05    0.66
Q6    1  -0.1729  0.9029  0.2450  11.00000  0.05    0.60
Q7    1   0.5812  0.2560  0.2283  11.00000  0.05    0.60
Q8    1  -0.0610  1.0902  0.3599  11.00000  0.05    0.56
Q9    1   0.8274  0.1324  0.0899  11.00000  0.05    0.55
Q10   1   0.4128  1.0448  0.3018  11.00000  0.05    0.55
Q11   1   0.0481  1.0609  0.3713  11.00000  0.05    0.45
Q12   1   0.1801  0.8735  0.2350  11.00000  0.05    0.44
Q13   1   0.6153  0.6733  0.3333  11.00000  0.05    0.44
Q14   1   0.0541  1.0734  0.3165  11.00000  0.05    0.42
Q15   1   0.4172  0.1980  0.0928  11.00000  0.05    0.42
Q16   1   0.2756  1.1198  0.3475  11.00000  0.05    0.40
Q17   1   0.4086  0.2395  0.1154  11.00000  0.05    0.40
Q18   1   0.2855  0.7850  0.6065  11.00000  0.05    0.39
Q19   1   0.4183  0.7246  0.5255  11.00000  0.05    0.39
Q20   1   0.9996  0.0819  0.0561  11.00000  0.05    0.39
;
_shelx_res_checksum     48464
