# Supplementary material for: Structural, Hirshfeld surface and three-dimensional inter­action energy studies of 2-(6-iodo-4-oxo-3,4-di­hydro­quinazolin-3-yl)ethane­sulfonyl fluoride
Source: Acta Crystallogr E Crystallogr Commun. 2023 Jan 6;79(Pt 2):65–9. doi: 10.1107/S205698902201221X (PMC9912468; doi:10.1107/S205698902201221X)
Supplement: Supplementary file 2 [file e-79-00065-Isup3.hkl]

data_I                                                                          
_shelx_title ' 161120f in P-1'                                                  
_shelx_refln_list_code          4                                               
_shelx_F_calc_maximum      200.78                                               
_exptl_crystal_F_000       368.00                                               
_reflns_d_resolution_high  0.7425                                               
                                                                                
loop_                                                                           
 _space_group_symop_operation_xyz                                               
 'x, y, z'                                                                      
 '-x, -y, -z'                                                                   
                                                                                
_cell_length_a     5.0230                                                       
_cell_length_b    11.3241                                                       
_cell_length_c    11.5509                                                       
_cell_angle_alpha 103.081                                                       
_cell_angle_beta   96.742                                                       
_cell_angle_gamma  97.860                                                       
                                                                                
_shelx_F_squared_multiplier     1.000                                           
                                                                                
loop_                                                                           
 _refln_index_h                                                                 
 _refln_index_k                                                                 
 _refln_index_l                                                                 
 _refln_F_squared_calc                                                          
 _refln_F_squared_meas                                                          
 _refln_F_squared_sigma                                                         
 _refln_observed_status                                                         
   1   0   0        519.99        474.13         8.52 o                         
   2   0   0         60.91         65.35         4.73 o                         
   3   0   0        838.64        698.99        17.02 o                         
   4   0   0        954.38        851.31        21.33 o                         
   5   0   0        236.36        215.82        12.42 o                         
   6   0   0          1.55         -3.57         3.57 o                         
  -6   1   0         25.35         14.69         4.10 o                         
  -5   1   0         16.17         10.33         3.74 o                         
  -4   1   0       1413.05       1131.56        23.02 o                         
  -3   1   0       1326.37       1526.87        28.76 o                         
  -2   1   0         14.42         11.74         2.72 o                         
  -1   1   0         29.12         35.40         2.60 o                         
   1   1   0       5022.57       5312.52        45.75 o                         
   2   1   0        148.28        179.95         7.46 o                         
   3   1   0        274.16        275.32        11.57 o                         
   4   1   0        419.35        349.00        14.17 o                         
   5   1   0        362.17        409.09        18.09 o                         
   6   1   0          4.79          9.02         4.98 o                         
  -6   2   0          0.11         -2.49         2.49 o                         
  -5   2   0         62.78         46.57         5.05 o                         
  -4   2   0        829.69        995.81        26.99 o                         
  -3   2   0       2078.40       2457.25        39.46 o                         
  -2   2   0        149.11        176.04         7.89 o                         
  -1   2   0       1933.63       2041.17        22.02 o                         
   0   2   0        860.77        741.62       153.61 o                         
   1   2   0      40312.00      46680.56       299.94 o                         
   2   2   0          1.62          3.87         3.25 o                         
   3   2   0        489.16        527.38        16.72 o                         
   4   2   0        276.71        274.23        14.05 o                         
   5   2   0         90.40        106.39        11.13 o                         
   6   2   0         25.72         40.89         7.18 o                         
  -6   3   0          1.57          2.26         3.21 o                         
  -5   3   0          0.25         13.34         7.18 o                         
  -4   3   0        207.07        225.60        13.97 o                         
  -3   3   0       2899.00       3037.41        43.02 o                         
  -2   3   0       1264.37       1452.11        48.39 o                         
  -1   3   0       3294.62       3425.18        84.11 o                         
   0   3   0       2315.21       2024.13       298.06 o                         
   1   3   0        139.85        118.99         7.33 o                         
   2   3   0       1162.01       1293.28        24.48 o                         
   3   3   0         41.79         26.35         5.81 o                         
   4   3   0        406.69        435.26        17.43 o                         
   5   3   0         52.25         67.59         9.25 o                         
   6   3   0         20.29         18.99         6.16 o                         
  -6   4   0         73.56         31.02         4.50 o                         
  -5   4   0        100.40        108.45        10.61 o                         
  -4   4   0        909.78        857.08        24.58 o                         
  -3   4   0       1455.91       1469.36        44.76 o                         
  -2   4   0       1937.96       2077.68        48.80 o                         
  -1   4   0         74.55         71.88        14.44 o                         
   0   4   0       4410.66       4005.78       463.46 o                         
   1   4   0       3384.82       3417.19        47.05 o                         
   2   4   0       4842.35       5049.61        57.52 o                         
   3   4   0         47.64         46.11         6.47 o                         
   4   4   0        345.25        388.54        18.33 o                         
   5   4   0        113.53        127.71        12.65 o                         
   6   4   0          3.69         10.00         7.57 o                         
  -6   5   0         48.19         63.12        11.19 o                         
  -5   5   0          6.14         21.96         6.52 o                         
  -4   5   0        202.50        193.48        12.42 o                         
  -3   5   0       1078.90       1126.98        63.53 o                         
  -2   5   0       2091.11       2225.28        59.23 o                         
  -1   5   0         11.01         32.75        12.12 o                         
   0   5   0       2984.65       2732.73       153.89 o                         
   1   5   0       3381.37       3256.28        49.45 o                         
   2   5   0         36.56         33.67         7.06 o                         
   3   5   0        162.36        169.18        11.48 o                         
   4   5   0         23.64         31.88         8.43 o                         
   5   5   0         97.48        114.24        11.95 o                         
  -6   6   0         71.37         93.57        12.50 o                         
  -5   6   0         93.84         89.81        10.64 o                         
  -4   6   0        625.84        644.23        23.43 o                         
  -3   6   0       3499.32       3840.06        38.00 o                         
  -2   6   0       1863.06       2145.76        34.40 o                         
  -1   6   0        251.13        254.36         9.25 o                         
   0   6   0        671.03        594.67        28.54 o                         
   1   6   0       3710.78       3857.57        57.99 o                         
   2   6   0       1446.60       1420.31        34.05 o                         
   3   6   0        137.11        143.98        11.67 o                         
   4   6   0        145.35        128.86        12.26 o                         
   5   6   0         56.82         65.20        11.42 o                         
  -6   7   0         62.15         84.66        13.16 o                         
  -5   7   0         23.94         21.35         7.74 o                         
  -4   7   0          3.37          0.26         5.80 o                         
  -3   7   0        349.54        384.61        29.65 o                         
  -2   7   0       1979.51       2277.23        88.28 o                         
  -1   7   0        756.81        764.79        37.26 o                         
   0   7   0        225.08        217.90        10.99 o                         
   1   7   0        974.82       1008.61        28.88 o                         
   2   7   0       1791.90       1931.77        43.88 o                         
   3   7   0          6.81          5.77         7.67 o                         
   4   7   0          2.99          8.26         8.36 o                         
   5   7   0         11.98         13.84         7.31 o                         
  -6   8   0         65.64        114.69        14.93 o                         
  -5   8   0         38.46         55.14        10.76 o                         
  -4   8   0         15.03         15.87         7.61 o                         
  -3   8   0       1163.06       1243.97        98.01 o                         
  -2   8   0       2756.49       3059.53        38.85 o                         
  -1   8   0        635.94        701.07        17.98 o                         
   0   8   0        214.95        212.61        10.75 o                         
   1   8   0        258.95        344.02        20.02 o                         
   2   8   0        688.87        666.57        25.56 o                         
   3   8   0        228.50        212.64        16.40 o                         
   4   8   0          0.17         -6.06         8.33 o                         
  -5   9   0        130.03        149.88        15.80 o                         
  -4   9   0         32.59         23.39         8.46 o                         
  -3   9   0        191.98        217.60        11.16 o                         
  -2   9   0        322.73        359.29        13.88 o                         
  -1   9   0       1226.46       1339.42        47.07 o                         
   0   9   0          2.74          6.46         4.65 o                         
   1   9   0        644.10        965.47        35.28 o                         
   2   9   0        265.97        244.98        16.55 o                         
   3   9   0        145.26        125.65        14.69 o                         
   4   9   0          6.26          5.28         7.74 o                         
  -5  10   0        121.16        145.64        16.29 o                         
  -4  10   0         16.70         23.18         9.97 o                         
  -3  10   0        386.54        397.37        15.64 o                         
  -2  10   0       1299.40       1306.94        54.29 o                         
  -1  10   0        964.69       1037.11        84.15 o                         
   0  10   0        160.63        170.72        10.66 o                         
   1  10   0        414.44        499.84        25.13 o                         
   2  10   0        265.93        302.55        21.18 o                         
   3  10   0         64.53         53.56        12.34 o                         
   4  10   0         13.35         19.31        10.75 o                         
  -5  11   0         69.03         76.23        13.19 o                         
  -4  11   0         84.96         88.87        14.25 o                         
  -3  11   0        182.31        193.90        18.78 o                         
  -2  11   0        387.76        426.94        19.88 o                         
  -1  11   0         48.67         50.64        11.83 o                         
   0  11   0        281.95        287.39        18.49 o                         
   1  11   0         25.01         45.81        12.79 o                         
   2  11   0        206.01        296.60        22.93 o                         
   3  11   0         63.58         67.11        12.80 o                         
  -4  12   0         53.66         43.28        12.53 o                         
  -3  12   0          2.31         -2.72         7.02 o                         
  -2  12   0        767.89        796.41        37.82 o                         
  -1  12   0        767.54        814.21        25.65 o                         
   0  12   0         28.16         33.81        10.07 o                         
   1  12   0          1.23          9.74        10.13 o                         
   2  12   0        115.16        150.88        16.39 o                         
  -4  13   0         26.70         25.25        12.46 o                         
  -3  13   0         20.16         16.03        12.23 o                         
  -2  13   0        168.67        169.42        22.06 o                         
  -1  13   0        378.50        339.42        18.15 o                         
   0  13   0         12.94         18.26         9.87 o                         
   1  13   0          7.51         16.98        10.16 o                         
   2  13   0         16.05         17.31        12.59 o                         
  -3  14   0          1.41         -2.20        11.64 o                         
  -2  14   0          9.06          5.94         7.07 o                         
  -1  14   0        317.71        333.39        26.92 o                         
   0  14   0        234.40        210.80        18.39 o                         
  -1 -14   1         58.09         66.11        12.86 o                         
   0 -14   1          8.89         15.38         9.90 o                         
   1 -14   1          4.61          5.93         5.95 o                         
   2 -14   1        320.78        337.19        18.69 o                         
   3 -14   1        190.13        210.47        23.38 o                         
  -2 -13   1         54.75         79.36        15.26 o                         
  -1 -13   1        338.85        420.07        25.06 o                         
   0 -13   1        117.85        108.76         9.36 o                         
   1 -13   1          2.63          8.58         5.83 o                         
   2 -13   1         72.96         73.02         9.32 o                         
   3 -13   1        306.74        310.89        26.10 o                         
   4 -13   1        139.17        123.46        18.23 o                         
  -3 -12   1         23.92         16.76         9.41 o                         
  -2 -12   1         13.71         36.16        12.95 o                         
  -1 -12   1        254.77        326.71        22.39 o                         
   0 -12   1        195.35        205.57        12.54 o                         
   1 -12   1         32.98         48.79         8.63 o                         
   2 -12   1        131.36        137.54        10.83 o                         
   3 -12   1        302.10        343.00        16.13 o                         
   4 -12   1        131.63        137.42        17.35 o                         
  -3 -11   1          3.30          1.67         9.60 o                         
  -2 -11   1         83.21        121.37        16.05 o                         
  -1 -11   1        318.13        430.13        25.07 o                         
   0 -11   1       1036.88       1009.13        24.66 o                         
   1 -11   1         75.41         76.65        11.74 o                         
   2 -11   1        568.69        600.31        19.58 o                         
   3 -11   1        267.73        316.22        26.47 o                         
   4 -11   1        184.51        203.96        19.80 o                         
   5 -11   1         44.33         54.09        12.56 o                         
  -4 -10   1         46.15         35.33        12.20 o                         
  -3 -10   1         54.30         55.02        11.88 o                         
  -2 -10   1        398.53        453.82        22.96 o                         
  -1 -10   1        159.34        215.92        19.11 o                         
   0 -10   1        658.84        643.01        18.79 o                         
   1 -10   1        399.80        393.81        15.56 o                         
   2 -10   1        192.99        234.56        12.45 o                         
   3 -10   1        715.39        873.14        52.28 o                         
   4 -10   1        227.10        247.83        19.42 o                         
   5 -10   1         20.39         20.40         9.44 o                         
  -4  -9   1         63.09         47.68        10.57 o                         
  -3  -9   1        171.66        167.22        16.34 o                         
  -2  -9   1         15.45         22.72         7.61 o                         
  -1  -9   1       1051.67       1321.86       225.25 o                         
   0  -9   1        879.68        871.83        21.33 o                         
   1  -9   1        750.33        752.21        19.84 o                         
   2  -9   1         18.48         15.50         4.54 o                         
   3  -9   1       1427.76       1564.41        79.31 o                         
   4  -9   1        406.38        477.98        25.07 o                         
   5  -9   1         51.09         56.96        11.45 o                         
  -5  -8   1         41.03         49.27        11.97 o                         
  -4  -8   1          5.34         11.11         6.88 o                         
  -3  -8   1        115.30        108.72        13.04 o                         
  -2  -8   1         70.70         60.61        10.44 o                         
  -1  -8   1       2764.63       3193.63       283.86 o                         
   0  -8   1       1271.92       1290.23        24.45 o                         
   1  -8   1        457.57        483.45        15.24 o                         
   2  -8   1         35.75         34.18         5.44 o                         
   3  -8   1        266.26        293.25        23.94 o                         
   4  -8   1        807.24        836.41        29.42 o                         
   5  -8   1         55.61         58.37         9.38 o                         
   6  -8   1          4.80          5.90         9.24 o                         
  -5  -7   1         26.09         31.38         8.40 o                         
  -4  -7   1        337.33        344.44        19.26 o                         
  -3  -7   1        154.55        153.29        13.65 o                         
  -2  -7   1        350.22        277.56        16.00 o                         
  -1  -7   1        185.13        175.41         9.31 o                         
   0  -7   1       4342.59       4597.77       213.76 o                         
   1  -7   1       2187.74       2231.56        30.90 o                         
   2  -7   1         23.09         36.60         8.82 o                         
   3  -7   1         62.53         86.10        24.51 o                         
   4  -7   1       1368.65       1446.90        36.79 o                         
   5  -7   1        298.70        298.40        17.70 o                         
   6  -7   1          1.69          1.05         5.54 o                         
  -5  -6   1          4.41          5.31         7.67 o                         
  -4  -6   1        305.91        320.49        17.84 o                         
  -3  -6   1         20.24         52.67         9.12 o                         
  -2  -6   1          4.60          9.15         5.21 o                         
  -1  -6   1         57.91         58.08         5.67 o                         
   0  -6   1       4351.54       4789.19        57.40 o                         
   1  -6   1       2153.87       2224.02        50.82 o                         
   2  -6   1         30.84         33.81         7.76 o                         
   3  -6   1        144.80        139.14         6.88 o                         
   4  -6   1         56.07         60.62         8.83 o                         
   5  -6   1        304.56        393.26        21.73 o                         
   6  -6   1          9.73         15.15         6.59 o                         
  -5  -5   1          0.70         -4.03         6.69 o                         
  -4  -5   1        328.45        414.52        19.44 o                         
  -3  -5   1       2183.68       2412.12        42.67 o                         
  -2  -5   1         93.36         91.05         8.65 o                         
  -1  -5   1        679.60        787.99        15.49 o                         
   0  -5   1       1454.25       1518.81        31.52 o                         
   1  -5   1       6685.80       7666.86       122.05 o                         
   2  -5   1        870.18        810.13        49.68 o                         
   3  -5   1        784.96        844.89        44.96 o                         
   4  -5   1        373.37        369.43        16.73 o                         
   5  -5   1        394.06        421.43        19.88 o                         
   6  -5   1         49.14         23.00         4.00 o                         
  -6  -4   1          0.85          8.65         7.51 o                         
  -5  -4   1          8.95         16.16         5.90 o                         
  -4  -4   1         94.45         99.03        10.08 o                         
  -3  -4   1       1335.99       1427.53        30.15 o                         
  -2  -4   1        255.66        235.62        11.31 o                         
  -1  -4   1        100.39        108.78         5.25 o                         
   0  -4   1       4406.08       4379.39       333.84 o                         
   1  -4   1       7128.95       8018.71        51.28 o                         
   2  -4   1       1875.44       1890.48        20.12 o                         
   3  -4   1         82.66         86.02         7.26 o                         
   4  -4   1        842.41       1026.38        28.88 o                         
   5  -4   1         29.80         32.63         8.23 o                         
   6  -4   1         37.15         22.93         3.97 o                         
  -6  -3   1         33.71         30.57         7.84 o                         
  -5  -3   1          0.74         11.05         6.95 o                         
  -4  -3   1        146.04        162.56        11.64 o                         
  -3  -3   1       1467.37       1622.01        31.72 o                         
  -2  -3   1       5015.85       5200.84        53.46 o                         
  -1  -3   1        224.91        205.26        17.47 o                         
   0  -3   1       7818.05       7130.31       120.36 o                         
   1  -3   1       2488.72       2731.11        21.88 o                         
   2  -3   1       5153.38       5197.73        51.78 o                         
   3  -3   1        264.15        250.24        11.40 o                         
   4  -3   1        786.57        841.27        24.78 o                         
   5  -3   1        410.76        245.74        11.20 o                         
   6  -3   1         92.23         58.31         5.75 o                         
  -6  -2   1         41.74         45.60         9.12 o                         
  -5  -2   1          2.05         -0.36         5.51 o                         
  -4  -2   1        391.30        458.80        17.73 o                         
  -3  -2   1       1120.16       1223.23        25.56 o                         
  -2  -2   1       1424.37       1500.40        24.51 o                         
  -1  -2   1         51.01         45.09         6.48 o                         
   0  -2   1       1103.23        926.38       245.45 o                         
   1  -2   1       7790.16       9014.44        68.63 o                         
   2  -2   1       3087.64       3310.37        37.73 o                         
   3  -2   1        162.19        125.03         8.50 o                         
   4  -2   1         64.99         44.65         5.22 o                         
   5  -2   1        368.09        244.51        11.49 o                         
   6  -2   1          2.40          2.69         4.06 o                         
  -6  -1   1         21.91         21.58         6.79 o                         
  -5  -1   1        123.88        100.58         9.10 o                         
  -4  -1   1         38.17         40.13         5.74 o                         
  -3  -1   1       1403.79       1350.81        25.37 o                         
  -2  -1   1       5086.85       4986.58       225.80 o                         
  -1  -1   1       6667.54       6551.06       237.38 o                         
   1  -1   1      14790.04      14797.38       104.51 o                         
   2  -1   1       3148.36       3227.31        36.42 o                         
   3  -1   1        840.10        690.68        16.51 o                         
   4  -1   1          6.41          5.38         4.10 o                         
   5  -1   1        269.44        227.26        11.73 o                         
   6  -1   1        122.26         85.87         8.24 o                         
  -6   0   1         31.60         36.31         6.43 o                         
  -5   0   1         13.22          4.82         3.74 o                         
  -4   0   1         20.40         13.54         4.72 o                         
  -3   0   1       1788.43       1734.13        29.42 o                         
  -2   0   1       2971.83       3076.96        47.25 o                         
  -1   0   1          3.90          3.32         1.15 o                         
   1   0   1        143.59        106.04         3.95 o                         
   2   0   1       3597.57       3231.15        35.38 o                         
   3   0   1        626.39        616.68        16.07 o                         
   4   0   1         40.66         36.32         6.20 o                         
   5   0   1         35.81         30.93         5.81 o                         
   6   0   1         68.37         66.42         8.70 o                         
  -6   1   1        260.96        195.14        11.26 o                         
  -5   1   1         22.54         14.20         3.84 o                         
  -4   1   1          0.21         -2.43         2.62 o                         
  -3   1   1        729.65        758.62        19.73 o                         
  -2   1   1       5464.48       5275.27       131.12 o                         
  -1   1   1       3638.70       3661.55       190.24 o                         
   0   1   1          1.88         33.02         2.52 o                         
   1   1   1       9172.03       8926.44        69.64 o                         
   2   1   1       3635.50       3818.75        42.47 o                         
   3   1   1        858.48        974.19        22.25 o                         
   4   1   1          3.16          6.33         4.06 o                         
   5   1   1         71.00         61.12         7.55 o                         
   6   1   1         32.89         43.46         8.76 o                         
  -6   2   1         12.92          3.61         3.54 o                         
  -5   2   1        351.35        194.15         9.61 o                         
  -4   2   1         39.29         35.30         6.14 o                         
  -3   2   1        801.51        845.36        20.57 o                         
  -2   2   1       6419.04       6320.17       149.04 o                         
  -1   2   1       6654.78       6642.29       150.08 o                         
   0   2   1        263.18        281.87        46.42 o                         
   1   2   1       3700.63       3737.32        40.33 o                         
   2   2   1        706.18        611.15        15.15 o                         
   3   2   1       1017.10       1110.79        25.42 o                         
   4   2   1         19.71         25.19         6.99 o                         
   5   2   1        118.91        146.82        12.78 o                         
   6   2   1         19.90         27.97         7.61 o                         
  -6   3   1         76.32         44.67         4.79 o                         
  -5   3   1        792.25        874.88        28.14 o                         
  -4   3   1         14.58         14.85         6.53 o                         
  -3   3   1        567.28        586.63        10.21 o                         
  -2   3   1       1623.81       1726.54        14.46 o                         
  -1   3   1       7176.03       7472.90       109.35 o                         
   0   3   1       4047.25       3246.60       239.05 o                         
   1   3   1        308.18        280.52        11.61 o                         
   2   3   1       7733.45       9897.72        90.06 o                         
   3   3   1        791.32        785.05        21.62 o                         
   4   3   1        187.91        230.52        13.69 o                         
   5   3   1          2.40          5.11         6.52 o                         
   6   3   1         44.41         45.53         9.41 o                         
  -6   4   1         46.40         23.49         3.31 o                         
  -5   4   1         11.82         -1.15         6.39 o                         
  -4   4   1        967.58        921.15        25.51 o                         
  -3   4   1        693.12        669.30        41.74 o                         
  -2   4   1       2927.25       3146.59        53.53 o                         
  -1   4   1       4313.56       4460.32        26.04 o                         
   0   4   1        577.95        566.87        59.62 o                         
   1   4   1          1.35          5.08         5.38 o                         
   2   4   1       1770.02       1933.29        35.51 o                         
   3   4   1        120.70        123.26         9.83 o                         
   4   4   1         67.02        103.00        10.70 o                         
   5   4   1          0.01          1.02         6.65 o                         
  -6   5   1         75.15         71.95         9.88 o                         
  -5   5   1        273.52        322.36        18.03 o                         
  -4   5   1        890.71        962.85        27.86 o                         
  -3   5   1         19.69         18.81         4.26 o                         
  -2   5   1       2921.68       3107.62        54.76 o                         
  -1   5   1       3191.56       3588.02        34.69 o                         
   0   5   1       1188.09       1099.20        67.48 o                         
   1   5   1        347.52        295.50        14.23 o                         
   2   5   1        957.72        921.99        26.59 o                         
   3   5   1       2568.33       3117.29        52.67 o                         
   4   5   1         21.94         23.61         7.97 o                         
   5   5   1          0.59          2.23         7.08 o                         
  -6   6   1         70.48         82.54        11.75 o                         
  -5   6   1        188.04        193.04        14.47 o                         
  -4   6   1         23.41         13.74         6.40 o                         
  -3   6   1       1049.56       1115.90        48.97 o                         
  -2   6   1       1198.37       1204.82        16.69 o                         
  -1   6   1       3983.59       4260.54        42.11 o                         
   0   6   1       1339.18       1141.59        35.83 o                         
   1   6   1         17.95         16.17         6.23 o                         
   2   6   1         27.30         19.12         6.82 o                         
   3   6   1        493.35        459.11        21.01 o                         
   4   6   1         51.55         66.90        10.89 o                         
   5   6   1          0.04          3.44         8.49 o                         
  -6   7   1         17.74         32.03        10.26 o                         
  -4   7   1        457.89        437.81        20.42 o                         
  -3   7   1         15.81         10.62         4.62 o                         
  -2   7   1        455.87        469.87        19.98 o                         
  -1   7   1       2860.07       2783.94        52.57 o                         
   0   7   1       2011.33       1879.44        27.83 o                         
   1   7   1         14.49         19.71         7.80 o                         
   2   7   1          2.56         17.90         9.05 o                         
   3   7   1        204.93        213.11        16.59 o                         
   4   7   1        479.54        447.51        23.51 o                         
   5   7   1          0.51          7.70         9.05 o                         
  -6   8   1          5.18         11.80         8.03 o                         
  -5   8   1        261.96        292.88        19.33 o                         
  -4   8   1        610.94        664.87        27.41 o                         
  -3   8   1        125.69        123.76        12.56 o                         
  -2   8   1        120.27        138.68        16.18 o                         
  -1   8   1       1213.29       1154.21        23.81 o                         
   0   8   1       2665.12       2575.35        51.43 o                         
   1   8   1         50.59         86.58        12.44 o                         
   2   8   1        276.36        273.60        17.64 o                         
   3   8   1         65.85         62.62        12.24 o                         
   4   8   1         21.20         23.45        10.76 o                         
  -5   9   1         42.82         51.31        10.79 o                         
  -4   9   1        722.20        845.79        34.09 o                         
  -3   9   1        598.77        714.40        30.50 o                         
  -2   9   1        336.22        351.32        13.95 o                         
  -1   9   1        683.52        629.23        49.66 o                         
   0   9   1       1292.49       1358.72        39.19 o                         
   1   9   1        785.80       1227.20        40.44 o                         
   2   9   1         47.98         45.57        11.16 o                         
   3   9   1         94.52         77.69        11.66 o                         
   4   9   1         35.39         36.01        11.87 o                         
  -5  10   1         62.74         73.24        12.60 o                         
  -4  10   1        238.62        259.59        21.04 o                         
  -3  10   1        404.85        472.26        27.29 o                         
  -2  10   1        190.54        182.85        12.70 o                         
  -1  10   1         23.55         14.30         4.75 o                         
   0  10   1        328.00        305.65        18.78 o                         
   1  10   1        441.97        636.76        30.00 o                         
   2  10   1          0.29          3.18        11.01 o                         
   3  10   1         84.52         63.46        12.90 o                         
  -5  11   1         31.08         39.36        11.68 o                         
  -4  11   1        139.62        148.39        17.22 o                         
  -3  11   1        458.51        506.56        30.31 o                         
  -2  11   1        190.30        168.35        11.01 o                         
  -1  11   1        939.20        919.39        25.21 o                         
   0  11   1        550.10        472.83        23.95 o                         
   1  11   1        190.59        245.02        19.08 o                         
   2  11   1         39.63         50.97        11.97 o                         
   3  11   1         21.48         29.77        12.26 o                         
  -4  12   1        166.67        160.54        19.46 o                         
  -3  12   1        133.45        119.34        17.64 o                         
  -2  12   1        108.18        112.51        19.56 o                         
  -1  12   1         86.65         99.12        16.15 o                         
   0  12   1         84.18         91.63        13.36 o                         
   1  12   1        152.15        178.24        16.83 o                         
   2  12   1         13.27         37.93        13.31 o                         
  -4  13   1         98.58        113.53        18.39 o                         
  -3  13   1        137.98        114.14        16.82 o                         
  -2  13   1         64.55         64.77         9.32 o                         
  -1  13   1          9.09          7.15        11.02 o                         
   0  13   1        416.54        400.30        25.22 o                         
   1  13   1        159.78        182.05        17.03 o                         
  -2  14   1         27.86          4.72        12.63 o                         
  -1  14   1          5.64          8.46         9.24 o                         
   0  14   1         44.13         48.15        12.43 o                         
   1 -15   2         37.98         35.63         8.83 o                         
  -1 -14   2         18.99         15.31         7.48 o                         
   0 -14   2        309.53        314.09        15.93 o                         
   1 -14   2        154.55        160.85        12.88 o                         
   2 -14   2         19.46         22.16        12.58 o                         
   3 -14   2          8.81          4.71         6.98 o                         
  -2 -13   2          0.94         16.65        11.34 o                         
  -1 -13   2          0.21         13.11         9.87 o                         
   0 -13   2        153.44        150.17        11.37 o                         
   1 -13   2        573.15        577.57        61.15 o                         
   2 -13   2          1.34         -1.44         6.31 o                         
   3 -13   2         52.37         73.28         9.27 o                         
   4 -13   2        100.65        120.33        16.74 o                         
  -3 -12   2        115.82        116.09        15.17 o                         
  -2 -12   2         63.12         93.66        15.26 o                         
  -1 -12   2         19.99         47.25        12.17 o                         
   0 -12   2        278.10        256.94        13.38 o                         
   1 -12   2        864.16        896.19        25.23 o                         
   2 -12   2        345.15        359.39        27.20 o                         
   3 -12   2         29.21         37.12         7.64 o                         
   4 -12   2         21.38         32.23        11.87 o                         
  -3 -11   2        164.28        144.90        15.68 o                         
  -2 -11   2        120.51        152.11        16.39 o                         
  -1 -11   2         16.25         20.41         8.20 o                         
   0 -11   2         93.91         92.69         8.36 o                         
   1 -11   2        403.49        393.11        16.16 o                         
   2 -11   2        994.67        972.26        30.56 o                         
   3 -11   2          3.70          3.62         5.40 o                         
   4 -11   2        282.12        276.98        21.31 o                         
   5 -11   2        106.70        139.13        16.85 o                         
  -4 -10   2         18.17         16.79         8.66 o                         
  -3 -10   2         34.48         20.76         9.35 o                         
  -2 -10   2        553.44        446.11        21.37 o                         
  -1 -10   2         48.34         53.73        16.05 o                         
   0 -10   2        549.98        670.06        27.97 o                         
   1 -10   2        981.35       1066.81        48.84 o                         
   2 -10   2        557.19        578.53        18.43 o                         
   3 -10   2        295.35        271.38        12.85 o                         
   4 -10   2         73.62        102.25        13.33 o                         
   5 -10   2         54.27         53.68        11.84 o                         
  -4  -9   2         34.58         28.44         8.76 o                         
  -3  -9   2        175.09        152.31        14.27 o                         
  -2  -9   2        428.57        370.49        19.65 o                         
  -1  -9   2         89.61         85.88        11.73 o                         
   0  -9   2        334.96        391.21        16.13 o                         
   1  -9   2       1171.84       1210.23        25.23 o                         
   2  -9   2        463.32        475.94        15.29 o                         
   3  -9   2        253.80        247.37        11.61 o                         
   4  -9   2         68.97         76.22        11.52 o                         
   5  -9   2        277.69        319.56        21.28 o                         
  -5  -8   2         24.81         23.32         9.84 o                         
  -4  -8   2          8.23          9.28         6.62 o                         
  -3  -8   2        388.50        358.25        19.89 o                         
  -2  -8   2        269.54        281.96        17.51 o                         
  -1  -8   2       1337.95       1410.29        28.33 o                         
   0  -8   2          0.56          1.57         3.33 o                         
   1  -8   2       2462.19       2768.30        36.72 o                         
   2  -8   2       2411.54       2627.09        46.23 o                         
   3  -8   2         98.94         88.28        16.84 o                         
   4  -8   2         12.84          8.49         6.39 o                         
   5  -8   2        113.52        121.76        13.24 o                         
   6  -8   2         51.78         68.37        11.88 o                         
  -5  -7   2         14.24         17.02         7.51 o                         
  -4  -7   2          1.62          5.90         7.61 o                         
  -3  -7   2        383.73        375.56        17.98 o                         
  -2  -7   2       1165.33       1045.28        28.90 o                         
  -1  -7   2        279.09        244.88        10.02 o                         
   0  -7   2        366.61        483.57        21.32 o                         
   1  -7   2        729.14        799.14        17.60 o                         
   2  -7   2       2312.34       2517.48        30.60 o                         
   3  -7   2        375.85        408.79        13.35 o                         
   4  -7   2          1.36          2.82         4.72 o                         
   5  -7   2         90.94        102.94        11.75 o                         
   6  -7   2        109.77        116.87        12.87 o                         
  -5  -6   2         16.68         24.26         8.92 o                         
  -4  -6   2         13.65         10.98         5.54 o                         
  -3  -6   2        224.75        241.59        13.58 o                         
  -2  -6   2       2614.62       2559.04        42.46 o                         
  -1  -6   2       2319.05       2538.44        31.00 o                         
   0  -6   2        414.71        431.07        31.11 o                         
   1  -6   2        998.32       1150.70        28.33 o                         
   2  -6   2       4030.71       4866.29        82.46 o                         
   3  -6   2       2080.08       2227.35        27.52 o                         
   4  -6   2         11.75         12.13         6.07 o                         
   5  -6   2         63.91         78.80        11.06 o                         
   6  -6   2         54.68         59.06        10.14 o                         
  -5  -5   2         56.30         67.13        10.50 o                         
  -4  -5   2         12.59         11.25         5.34 o                         
  -3  -5   2         23.22         26.47         6.82 o                         
  -2  -5   2        986.06        966.09        22.48 o                         
  -1  -5   2       5800.04       6115.85        80.71 o                         
   0  -5   2        145.10        170.45         4.33 o                         
   1  -5   2       2861.05       3300.67        55.30 o                         
   2  -5   2       1142.34       1106.58        22.27 o                         
   3  -5   2       1923.40       2196.85        67.41 o                         
   4  -5   2        250.57        249.08        13.91 o                         
   5  -5   2         70.70         80.68        10.47 o                         
   6  -5   2         69.15         32.88         4.00 o                         
  -6  -4   2          1.10          2.66         6.88 o                         
  -5  -4   2        265.93        265.70        15.65 o                         
  -4  -4   2         10.60         16.20         6.69 o                         
  -3  -4   2        169.20        165.49         9.91 o                         
  -2  -4   2       1020.11       1034.48        30.06 o                         
  -1  -4   2       2602.11       2654.45        26.86 o                         
   0  -4   2       6875.35       7082.80       128.51 o                         
   1  -4   2         27.89         35.22         1.87 o                         
   2  -4   2       1936.59       2096.05        30.56 o                         
   3  -4   2       1547.86       1709.91        31.64 o                         
   4  -4   2        636.07        702.56        23.18 o                         
   5  -4   2         11.05          6.07         3.64 o                         
   6  -4   2         69.74         45.26         5.55 o                         
  -6  -3   2         21.95         38.07         8.43 o                         
  -5  -3   2        115.45        139.32        12.02 o                         
  -4  -3   2        232.36        221.47        13.08 o                         
  -3  -3   2        112.55        132.39         9.04 o                         
  -2  -3   2       2867.28       3194.92        32.92 o                         
  -1  -3   2        142.59        125.41         3.80 o                         
   0  -3   2       4592.24       4541.64       289.85 o                         
   1  -3   2       1511.76       1744.74        15.24 o                         
   2  -3   2       4892.47       5557.51        54.87 o                         
   3  -3   2        508.81        545.27        17.97 o                         
   4  -3   2        179.42        222.69        13.63 o                         
   5  -3   2         20.83         13.25         3.31 o                         
   6  -3   2         22.46         15.48         4.72 o                         
  -6  -2   2         29.54         38.50         8.13 o                         
  -5  -2   2         30.93         30.93         7.51 o                         
  -4  -2   2        992.15        989.85        25.39 o                         
  -3  -2   2          1.63          2.61         2.82 o                         
  -2  -2   2       3848.09       3822.44        31.71 o                         
  -1  -2   2       7352.10       7745.73        38.00 o                         
   0  -2   2       2856.82       2897.47       184.98 o                         
   1  -2   2       3362.51       3695.22        33.18 o                         
   2  -2   2        837.88        961.38        19.06 o                         
   3  -2   2       3085.10       3629.11        47.45 o                         
   4  -2   2        268.32        186.24         9.34 o                         
   5  -2   2          6.83         10.03         3.61 o                         
   6  -2   2         19.81         13.08         3.90 o                         
  -6  -1   2         48.33         51.87         7.38 o                         
  -5  -1   2        222.14        232.48        13.04 o                         
  -4  -1   2         89.48         67.64         7.10 o                         
  -3  -1   2        217.33        175.44        15.03 o                         
  -2  -1   2        771.31        692.07        31.73 o                         
  -1  -1   2      14041.35      12815.82       194.68 o                         
   0  -1   2        120.16        143.22         4.98 o                         
   1  -1   2       1071.84        972.73        12.56 o                         
   2  -1   2       1612.40       1644.06        23.44 o                         
   3  -1   2       2888.22       2520.29        33.88 o                         
   4  -1   2        296.44        223.92        11.26 o                         
   5  -1   2          1.34          7.47         4.65 o                         
   6  -1   2          0.97          2.85         3.77 o                         
  -6   0   2         22.70         25.35         4.98 o                         
  -5   0   2        451.28        388.79        15.45 o                         
  -4   0   2        368.94        300.95        12.50 o                         
  -3   0   2       1265.60       1426.99        21.81 o                         
  -2   0   2        255.54        289.23         7.59 o                         
  -1   0   2      15767.51      15103.71       107.84 o                         
   0   0   2      12249.21       8378.77        69.32 o                         
   1   0   2        145.16        116.71         4.43 o                         
   2   0   2          7.83          4.10         1.87 o                         
   3   0   2        681.23        609.42        16.31 o                         
   4   0   2       1236.82       1175.71        26.39 o                         
   5   0   2         20.43         14.26         6.13 o                         
   6   0   2         10.81         10.92         5.05 o                         
  -6   1   2          9.87          1.34         2.95 o                         
  -5   1   2        203.79        149.47         9.05 o                         
  -4   1   2       1201.03       1521.64        34.18 o                         
  -3   1   2          1.82          3.85         4.03 o                         
  -2   1   2         43.15         57.20        16.96 o                         
  -1   1   2       2894.92       2826.05        82.54 o                         
   0   1   2      19479.67      14709.26       228.85 o                         
   1   1   2        198.27        186.57         7.06 o                         
   2   1   2        227.37        262.21        10.25 o                         
   3   1   2        903.39        926.96        21.68 o                         
   4   1   2        724.35        761.42        22.59 o                         
   5   1   2         55.17         60.74         9.22 o                         
   6   1   2          4.72         -1.80         5.80 o                         
  -6   2   2          2.42         -1.31         3.08 o                         
  -5   2   2        119.40        153.45        12.32 o                         
  -4   2   2       1281.95       1417.79        32.07 o                         
  -3   2   2        890.31        961.54        99.71 o                         
  -2   2   2        397.50        472.43         9.60 o                         
  -1   2   2        706.53        796.70        10.71 o                         
   0   2   2       7398.12       6087.13       162.06 o                         
   1   2   2       8370.71       8816.68        79.87 o                         
   2   2   2         12.12         13.84         3.38 o                         
   3   2   2        222.15        215.33        11.24 o                         
   4   2   2        191.01        204.61        12.77 o                         
   5   2   2        239.19        239.53        14.16 o                         
   6   2   2          1.27          2.79         6.26 o                         
  -6   3   2          7.38          3.93         2.98 o                         
  -5   3   2         17.43         21.84         7.12 o                         
  -4   3   2        509.34        547.61        19.64 o                         
  -3   3   2       1775.54       1863.54        59.77 o                         
  -2   3   2       1257.67       1323.95        52.96 o                         
  -1   3   2       1355.61       1232.62        11.30 o                         
   0   3   2       2133.68       1650.46        96.83 o                         
   1   3   2       2270.79       2194.68        36.56 o                         
   2   3   2         14.36         16.20         5.05 o                         
   3   3   2        390.16        428.01        16.52 o                         
   4   3   2        207.46        204.12        12.97 o                         
   5   3   2         40.42         53.57         9.38 o                         
   6   3   2          1.86         15.14         7.61 o                         
  -6   4   2          2.31         -1.77         6.23 o                         
  -5   4   2         84.74         99.03        11.36 o                         
  -4   4   2        822.87        809.04        24.29 o                         
  -3   4   2       2098.97       2325.51       151.50 o                         
  -2   4   2       1009.86       1090.55        12.05 o                         
  -1   4   2        362.24        302.92        15.63 o                         
   0   4   2       6048.89       4609.90       185.46 o                         
   1   4   2       1425.17       1334.60        30.31 o                         
   2   4   2       1325.06       1362.32        30.39 o                         
   3   4   2        373.81        403.16        17.13 o                         
   4   4   2        264.98        250.06        14.90 o                         
   5   4   2         28.98         42.31         9.54 o                         
  -6   5   2         21.19         24.69         7.94 o                         
  -5   5   2         63.35         67.12         9.12 o                         
  -4   5   2        264.34        282.11        15.56 o                         
  -3   5   2        665.10        752.14        50.46 o                         
  -2   5   2        898.53        871.91        12.68 o                         
  -1   5   2       1095.64       1079.00        42.95 o                         
   0   5   2       2913.34       2207.94        24.98 o                         
   1   5   2       1445.01       1528.29        35.08 o                         
   2   5   2        348.74        363.67        17.50 o                         
   3   5   2          4.64          4.26         5.28 o                         
   4   5   2        119.30        146.53        13.57 o                         
   5   5   2         58.09         80.49        11.55 o                         
  -6   6   2         47.86         56.59        10.66 o                         
  -5   6   2          2.69          0.79         5.90 o                         
  -4   6   2        662.24        626.21        22.74 o                         
  -3   6   2       2049.99       1998.63        40.22 o                         
  -2   6   2        660.73        708.95        10.55 o                         
  -1   6   2         89.21        102.29         4.15 o                         
   0   6   2        739.84        543.69        13.41 o                         
   1   6   2       3038.82       3346.42        56.11 o                         
   2   6   2         96.41        118.84        13.21 o                         
   3   6   2         70.24         70.09        11.23 o                         
   4   6   2        131.25        119.15        12.72 o                         
   5   6   2         46.42         43.99        10.86 o                         
  -6   7   2         22.61         21.22         7.87 o                         
  -5   7   2          5.85          8.29         7.31 o                         
  -4   7   2        200.95        224.65        16.13 o                         
  -3   7   2        840.12        841.60        27.98 o                         
  -2   7   2        789.81        898.48        18.69 o                         
  -1   7   2          3.62          4.88         3.13 o                         
   0   7   2        779.69        633.44        24.57 o                         
   1   7   2       1810.47       2041.48       219.40 o                         
   2   7   2        291.78        299.76        18.94 o                         
   3   7   2          0.61         23.14         9.97 o                         
   4   7   2         24.33         22.56        10.20 o                         
  -6   8   2         42.69         59.57        11.25 o                         
  -5   8   2         15.69         20.20         8.30 o                         
  -4   8   2         38.01         35.85         8.79 o                         
  -3   8   2        873.70        857.85        30.40 o                         
  -2   8   2       2186.61       2413.28        34.32 o                         
  -1   8   2         17.19         14.17         6.62 o                         
   0   8   2         32.63         25.29         8.99 o                         
   1   8   2        533.93        841.46        33.28 o                         
   2   8   2        756.61        830.49        30.76 o                         
   3   8   2         14.01         10.75         6.79 o                         
   4   8   2          2.56         16.13        10.98 o                         
  -5   9   2          0.24         -1.93         7.08 o                         
  -4   9   2         94.14        116.67        14.35 o                         
  -3   9   2        268.49        307.23        21.16 o                         
  -2   9   2        393.47        455.79        15.95 o                         
  -1   9   2        306.55        244.33        19.90 o                         
   0   9   2        331.06        314.18        19.52 o                         
   1   9   2        321.49        456.95        25.68 o                         
   2   9   2        186.80        228.55        18.82 o                         
   3   9   2         40.48         45.30        12.33 o                         
   4   9   2          4.37         12.33         8.06 o                         
  -5  10   2         94.27        107.72        14.64 o                         
  -4  10   2         18.20         10.92         8.46 o                         
  -3  10   2        339.52        327.48        23.10 o                         
  -2  10   2        637.55        642.39        37.36 o                         
  -1  10   2        847.52        780.76        34.56 o                         
   0  10   2        109.31         96.42        12.71 o                         
   1  10   2        241.54        351.58        23.88 o                         
   2  10   2        151.80        233.84        21.43 o                         
   3  10   2         42.35         41.99        12.04 o                         
  -5  11   2         59.79         54.11        12.70 o                         
  -4  11   2          2.81          3.02         6.26 o                         
  -3  11   2        306.93        314.64        24.16 o                         
  -2  11   2        245.17        236.89        21.80 o                         
  -1  11   2         65.34         56.26        11.52 o                         
   0  11   2        128.55        113.01        13.90 o                         
   1  11   2        210.19        278.78        21.65 o                         
   2  11   2        182.41        227.75        19.89 o                         
   3  11   2          5.07          0.79        12.13 o                         
  -4  12   2         53.19         49.64        14.40 o                         
  -3  12   2         80.46         70.80        14.57 o                         
  -2  12   2        396.06        336.46        26.84 o                         
  -1  12   2        133.07        140.21        16.79 o                         
   0  12   2         63.17         64.12        12.27 o                         
   1  12   2         38.81         39.53        12.04 o                         
   2  12   2         95.49        145.57        18.91 o                         
  -3  13   2         28.30         16.33         9.94 o                         
  -2  13   2        355.98        267.22        24.77 o                         
  -1  13   2        130.60        136.67        18.92 o                         
   0  13   2         15.68         27.48        10.98 o                         
   1  13   2          9.55         17.67        10.36 o                         
  -2  14   2         67.19         46.43        15.62 o                         
  -1  14   2        262.92        244.16        22.85 o                         
   0 -15   3          2.84         23.77         9.70 o                         
   1 -15   3        111.72         97.11        10.97 o                         
  -1 -14   3          7.71         15.44         9.74 o                         
   0 -14   3         50.58         50.50         7.27 o                         
   1 -14   3         97.03        103.73        10.92 o                         
   2 -14   3        382.23        386.14        36.09 o                         
   3 -14   3         74.28         62.27        11.62 o                         
  -2 -13   3        222.97        263.11        21.06 o                         
  -1 -13   3        139.50        155.35        22.80 o                         
   0 -13   3          9.30          6.58         5.13 o                         
   1 -13   3         31.60         32.17        14.04 o                         
   2 -13   3        326.77        321.94        34.34 o                         
   3 -13   3        271.62        303.50        16.03 o                         
  -3 -12   3         10.86         20.95        10.29 o                         
  -2 -12   3         74.24         95.81        14.93 o                         
  -1 -12   3        482.17        544.41        70.52 o                         
   0 -12   3         13.78         11.21         6.00 o                         
   1 -12   3          0.74         -0.19         6.16 o                         
   2 -12   3        243.04        241.53        18.24 o                         
   3 -12   3        469.76        481.11        18.61 o                         
   4 -12   3         52.56         43.34        12.01 o                         
  -3 -11   3         20.10         17.71         7.94 o                         
  -2 -11   3          3.57         10.69         9.34 o                         
  -1 -11   3        818.62        955.13       108.07 o                         
   0 -11   3        242.43        232.38        11.74 o                         
   1 -11   3        155.09        190.56        11.66 o                         
   2 -11   3        372.30        428.58        16.86 o                         
   3 -11   3        259.18        267.07        13.39 o                         
   4 -11   3        171.88        171.56        17.16 o                         
  -4 -10   3         66.12         59.99        13.19 o                         
  -3 -10   3         25.46         14.27         9.02 o                         
  -2 -10   3        405.55        357.72        18.73 o                         
  -1 -10   3        369.79        377.97        59.53 o                         
   0 -10   3       1099.91       1157.04        36.23 o                         
   1 -10   3          0.34         -5.00         5.00 o                         
   2 -10   3        530.06        636.55        57.34 o                         
   3 -10   3        573.69        628.76        18.99 o                         
   4 -10   3        140.72        159.62        15.48 o                         
  -4  -9   3         66.42         70.69        12.54 o                         
  -3  -9   3        112.00         91.98        12.68 o                         
  -2  -9   3        286.83        257.05        17.97 o                         
  -1  -9   3        318.81        342.94        42.12 o                         
   0  -9   3       1737.19       1971.05        85.89 o                         
   1  -9   3        334.55        328.22        13.21 o                         
   2  -9   3        652.54        733.96        18.72 o                         
   3  -9   3       1239.07       1284.95        24.58 o                         
   4  -9   3        241.89        238.09        16.60 o                         
   5  -9   3         40.94         38.67         9.71 o                         
  -5  -8   3         14.34         10.13         6.95 o                         
  -4  -8   3         40.58         37.17         9.64 o                         
  -3  -8   3        128.35        102.24        10.78 o                         
  -2  -8   3        270.71        235.35        10.98 o                         
  -1  -8   3       2295.79       2457.24        60.93 o                         
   0  -8   3        369.94        350.22        12.56 o                         
   1  -8   3        681.43        731.31        18.15 o                         
   2  -8   3          4.44          4.09         3.95 o                         
   3  -8   3        763.24        887.61        19.36 o                         
   4  -8   3        545.45        573.17        16.12 o                         
   5  -8   3         11.91         10.72         7.34 o                         
  -5  -7   3         75.35         89.80        11.39 o                         
  -4  -7   3        111.99        104.33        11.14 o                         
  -3  -7   3         83.95         77.20         9.69 o                         
  -2  -7   3         76.94         63.13         6.07 o                         
  -1  -7   3       1477.86       1458.92        20.24 o                         
   0  -7   3       2598.30       2791.38       150.43 o                         
   1  -7   3        957.63       1005.73        51.70 o                         
   2  -7   3          6.39          9.28         3.77 o                         
   3  -7   3        789.82        880.92        31.62 o                         
   4  -7   3        870.64        914.23        49.60 o                         
   5  -7   3         63.98         71.02        11.32 o                         
  -5  -6   3         41.37         55.57         9.35 o                         
  -4  -6   3        200.16        214.50        14.41 o                         
  -3  -6   3        174.56        133.89         9.94 o                         
  -2  -6   3          4.32          7.14         3.07 o                         
  -1  -6   3        590.77        553.30        19.80 o                         
   0  -6   3       6943.96       7867.25       227.19 o                         
   1  -6   3         84.57         58.46         2.76 o                         
   2  -6   3         13.60          9.59         2.22 o                         
   3  -6   3        136.95        141.48         7.02 o                         
   4  -6   3        425.79        473.22        13.89 o                         
   5  -6   3        216.22        278.16        17.71 o                         
  -5  -5   3         21.55         37.48         9.02 o                         
  -4  -5   3        491.45        528.62        20.93 o                         
  -3  -5   3        308.08        292.20        13.77 o                         
  -2  -5   3        162.22        177.21         5.92 o                         
  -1  -5   3         88.57         78.57         3.96 o                         
   0  -5   3       2208.96       2142.84        52.14 o                         
   1  -5   3       4168.28       4329.38        28.67 o                         
   2  -5   3         31.29         34.87         2.82 o                         
   3  -5   3        600.92        645.67        19.81 o                         
   4  -5   3        401.14        485.34        20.70 o                         
   5  -5   3        226.99        300.62        18.80 o                         
   6  -5   3          9.20          8.85         3.70 o                         
  -6  -4   3          3.64          5.34         6.52 o                         
  -5  -4   3         23.16         30.76         6.72 o                         
  -4  -4   3        348.25        445.60        19.42 o                         
  -3  -4   3       1288.29       1331.46        21.67 o                         
  -2  -4   3        514.46        480.53        11.17 o                         
  -1  -4   3       5667.04       6175.76        35.99 o                         
   0  -4   3       2286.25       2432.94        18.54 o                         
   1  -4   3       7473.43       8463.96        81.16 o                         
   2  -4   3        189.23        275.08        10.26 o                         
   3  -4   3        504.97        566.82        17.45 o                         
   4  -4   3        381.27        412.36        17.49 o                         
   5  -4   3         69.44         58.62         5.78 o                         
   6  -4   3         24.11         14.20         4.56 o                         
  -6  -3   3         11.18         10.88         7.31 o                         
  -5  -3   3          0.16         -4.10         4.10 o                         
  -4  -3   3        254.34        319.29        15.96 o                         
  -3  -3   3       1516.19       1653.42        82.25 o                         
  -2  -3   3       1668.10       1792.99        54.48 o                         
  -1  -3   3       1979.88       2038.04        21.79 o                         
   0  -3   3       2831.77       3048.52       185.62 o                         
   1  -3   3       5583.42       6080.16       263.49 o                         
   2  -3   3       3833.95       3901.71        41.18 o                         
   3  -3   3         53.39         46.42         5.91 o                         
   4  -3   3        991.34        673.84        16.79 o                         
   5  -3   3        200.17        133.00         8.82 o                         
   6  -3   3         20.17         20.36         5.21 o                         
  -6  -2   3         18.53         20.36         6.79 o                         
  -5  -2   3         76.74         96.61         9.45 o                         
  -4  -2   3        326.90        344.06        15.19 o                         
  -3  -2   3        632.74        642.68        20.96 o                         
  -2  -2   3       2235.93       2229.50        17.41 o                         
  -1  -2   3       1827.35       1825.32        41.41 o                         
   0  -2   3      10568.69      11195.97        87.52 o                         
   1  -2   3       2450.17       2494.99        45.00 o                         
   2  -2   3       2144.29       2181.76        28.11 o                         
   3  -2   3        102.75         90.11         5.92 o                         
   4  -2   3        265.22        229.29        10.78 o                         
   5  -2   3        216.14        161.81        10.01 o                         
   6  -2   3         10.04          9.64         5.25 o                         
  -6  -1   3         39.56         36.84         7.12 o                         
  -5  -1   3         41.61         27.66         6.43 o                         
  -4  -1   3        276.42        272.74        13.28 o                         
  -3  -1   3       2002.57       2143.68       245.48 o                         
  -2  -1   3        714.95        727.91        20.11 o                         
  -1  -1   3        219.09        185.60         6.73 o                         
   0  -1   3       4695.76       4893.24        48.75 o                         
   1  -1   3       3837.47       3732.41       187.28 o                         
   2  -1   3       1623.58       1550.25        21.89 o                         
   3  -1   3        449.41        368.94        12.45 o                         
   4  -1   3         76.11         52.11         6.57 o                         
   5  -1   3        264.71        240.69        13.28 o                         
   6  -1   3         29.77         31.29         6.79 o                         
  -6   0   3         11.75          8.49         4.75 o                         
  -5   0   3         15.81          8.53         4.62 o                         
  -4   0   3        333.68        332.00        81.29 o                         
  -3   0   3       1752.16       1816.15        24.07 o                         
  -2   0   3       1021.33       1161.85        55.82 o                         
  -1   0   3       1388.88       1474.02        92.46 o                         
   0   0   3          1.89          8.46         2.52 o                         
   1   0   3       8543.33       8915.46        52.65 o                         
   2   0   3       1885.50       1964.58        27.16 o                         
   3   0   3         12.34          3.34         4.20 o                         
   4   0   3        246.57        275.28        13.74 o                         
   5   0   3         78.54         88.80         9.39 o                         
   6   0   3         39.60         52.05         8.63 o                         
  -6   1   3         62.04         43.81         5.74 o                         
  -5   1   3          2.56          0.26         3.70 o                         
  -4   1   3          9.60          9.36         4.16 o                         
  -3   1   3       1502.21       1612.70        23.41 o                         
  -2   1   3       5102.71       5474.63       122.48 o                         
  -1   1   3          8.12          6.06         1.59 o                         
   0   1   3       1285.87       1171.91        46.56 o                         
   1   1   3       1572.53       1485.18        31.01 o                         
   2   1   3       2801.10       2784.71        36.25 o                         
   3   1   3        343.60        339.57        13.17 o                         
   4   1   3          0.78          8.56         6.06 o                         
   5   1   3         51.19         53.09         8.30 o                         
   6   1   3         40.24         37.20         8.17 o                         
  -6   2   3        100.18         47.09         5.06 o                         
  -5   2   3         17.76         10.17         5.12 o                         
  -4   2   3        179.94        232.23        18.22 o                         
  -3   2   3       1300.94       1533.42        63.58 o                         
  -2   2   3       3169.72       3012.05       152.85 o                         
  -1   2   3        708.54        745.05        11.17 o                         
   0   2   3        395.68        337.73        15.88 o                         
   1   2   3       1256.04       1124.42        20.46 o                         
   2   2   3       1773.90       1832.42        30.99 o                         
   3   2   3        337.63        382.40        15.41 o                         
   4   2   3         57.60         69.22         8.83 o                         
   5   2   3        126.18        139.89        11.76 o                         
   6   2   3          6.04         13.51         7.47 o                         
  -6   3   3         82.71         38.83         4.14 o                         
  -5   3   3        308.41        305.07        16.82 o                         
  -4   3   3         61.15         62.41         7.94 o                         
  -3   3   3        188.86        190.95        13.25 o                         
  -2   3   3       3788.31       3912.82        51.21 o                         
  -1   3   3       7119.39       7112.86        96.67 o                         
   0   3   3         32.87         29.08         3.51 o                         
   1   3   3       5021.65       4186.44       172.84 o                         
   2   3   3        890.79        877.44        23.01 o                         
   3   3   3        620.59        709.56        22.56 o                         
   4   3   3         19.41         31.68         7.94 o                         
   5   3   3         18.61         16.89         7.84 o                         
  -6   4   3         42.82         63.47         9.81 o                         
  -5   4   3        247.67        269.40        16.63 o                         
  -4   4   3         20.75         20.67         5.95 o                         
  -3   4   3       1189.85       1198.86        90.41 o                         
  -2   4   3       1304.44       1519.79        20.04 o                         
  -1   4   3        743.11        582.84        24.01 o                         
   0   4   3       1289.95       1051.07        68.31 o                         
   1   4   3        880.04        728.00        15.47 o                         
   2   4   3       1135.12       1245.61        31.49 o                         
   3   4   3        269.17        257.68        14.51 o                         
   4   4   3         34.36         29.13         6.89 o                         
   5   4   3         20.16         16.66         7.77 o                         
  -6   5   3         37.73         42.67         9.02 o                         
  -5   5   3         93.75         94.71         9.62 o                         
  -4   5   3        331.37        331.85        27.52 o                         
  -3   5   3        698.11        778.74        66.14 o                         
  -2   5   3       1598.67       1727.97       131.83 o                         
  -1   5   3       1653.70       1621.72        30.79 o                         
   0   5   3       1460.20       1113.09        44.02 o                         
   1   5   3        175.46        159.57         8.05 o                         
   2   5   3       1596.37       1649.89        39.46 o                         
   3   5   3        196.19        187.54        14.88 o                         
   4   5   3         16.27         22.46         8.59 o                         
   5   5   3          0.39         10.16         8.19 o                         
  -6   6   3         48.65         64.00        10.30 o                         
  -5   6   3        125.02        104.06        10.84 o                         
  -4   6   3        217.27        198.15        13.47 o                         
  -3   6   3          0.44         -2.88         5.51 o                         
  -2   6   3       2816.66       3109.53        54.35 o                         
  -1   6   3       1519.44       1559.81        21.08 o                         
   0   6   3         20.41         18.25         6.61 o                         
   1   6   3         44.76         48.52        19.81 o                         
   2   6   3        660.04        590.11        23.33 o                         
   3   6   3        413.65        379.97        20.82 o                         
   4   6   3          2.31         12.36         8.98 o                         
   5   6   3          1.01          4.00         9.31 o                         
  -6   7   3         65.46         86.04        11.91 o                         
  -5   7   3        130.91        133.11        13.57 o                         
  -4   7   3         14.90         10.26         6.59 o                         
  -3   7   3        113.82         98.89        10.39 o                         
  -2   7   3        829.41        869.15        29.21 o                         
  -1   7   3       2346.94       2479.12        53.00 o                         
   0   7   3        464.14        384.18        19.77 o                         
   1   7   3        126.55        153.81         9.55 o                         
   2   7   3        176.26        213.02        17.08 o                         
   3   7   3        335.95        362.74        22.34 o                         
   4   7   3         62.17         65.66        11.42 o                         
  -5   8   3        200.96        217.31        17.43 o                         
  -4   8   3        133.44        138.66        13.80 o                         
  -3   8   3          6.42         24.42         8.16 o                         
  -2   8   3         54.50         50.02        10.01 o                         
  -1   8   3       1736.18       1552.38        44.08 o                         
   0   8   3        417.70        340.77        19.50 o                         
   1   8   3        180.23        202.89        16.69 o                         
   2   8   3         27.80         38.05        11.22 o                         
   3   8   3         73.87         81.17        12.14 o                         
   4   8   3         61.52         54.73        12.67 o                         
  -5   9   3        190.01        203.50        17.66 o                         
  -4   9   3        320.98        336.97        22.22 o                         
  -3   9   3          9.78         13.02         8.29 o                         
  -2   9   3         54.50         43.48        10.83 o                         
  -1   9   3        753.22        696.76        32.15 o                         
   0   9   3       1086.35        864.68        30.62 o                         
   1   9   3         47.94         60.67        11.42 o                         
   2   9   3         32.19         23.62        12.30 o                         
   3   9   3         66.70         78.43        13.65 o                         
  -5  10   3         55.17         52.59        12.21 o                         
  -4  10   3        220.68        211.66        19.09 o                         
  -3  10   3        121.71        118.34        14.78 o                         
  -2  10   3        157.91        129.00        15.19 o                         
  -1  10   3         90.25         71.39        11.89 o                         
   0  10   3        536.45        482.75        24.32 o                         
   1  10   3         83.71         99.41        13.00 o                         
   2  10   3         83.66        107.09        15.00 o                         
   3  10   3         45.23         65.51        14.66 o                         
  -4  11   3        159.72        170.88        19.16 o                         
  -3  11   3        151.85        143.50        17.22 o                         
  -2  11   3         62.34         48.67        11.29 o                         
  -1  11   3        180.38        154.03        16.87 o                         
   0  11   3        244.84        233.63        18.34 o                         
   1  11   3         99.14        150.49        17.11 o                         
   2  11   3         10.80         32.46        13.38 o                         
  -4  12   3         83.44         97.19        17.36 o                         
  -3  12   3         78.99         56.06        14.21 o                         
  -2  12   3         11.50         -2.03         7.67 o                         
  -1  12   3        268.72        207.53        20.16 o                         
   0  12   3         88.49         83.98        12.71 o                         
   1  12   3         49.49         63.84        13.06 o                         
   2  12   3          0.01          0.56        11.51 o                         
  -3  13   3         98.35        104.01        18.29 o                         
  -2  13   3         31.21         31.52        13.05 o                         
  -1  13   3         36.56         31.85        12.96 o                         
   0  13   3        132.14        131.70        15.77 o                         
   0 -15   4         43.41         40.41        10.66 o                         
   1 -15   4         25.37         31.61        11.71 o                         
  -1 -14   4        131.46        111.53        16.13 o                         
   0 -14   4        380.86        357.43        35.93 o                         
   1 -14   4         43.37         41.17         8.20 o                         
   2 -14   4          5.90         10.56         9.24 o                         
   3 -14   4         62.27         74.91        13.19 o                         
  -2 -13   4         11.27         14.46         8.20 o                         
  -1 -13   4         28.76         35.13        10.72 o                         
   0 -13   4        340.17        326.50        15.11 o                         
   1 -13   4        197.05        207.08        13.24 o                         
   2 -13   4          3.00          7.64        12.15 o                         
   3 -13   4         24.94         16.17         9.08 o                         
  -3 -12   4         59.71         58.27        11.55 o                         
  -2 -12   4          4.66         12.82         8.16 o                         
  -1 -12   4          4.03          6.71         6.00 o                         
   0 -12   4        414.06        374.91        14.97 o                         
   1 -12   4        900.22        916.83        25.25 o                         
   2 -12   4          3.67          4.43         4.91 o                         
   3 -12   4         66.00         68.56        10.24 o                         
  -3 -11   4        238.58        193.44        15.80 o                         
  -2 -11   4          6.15          1.70         5.66 o                         
  -1 -11   4         53.92         59.23         8.22 o                         
   0 -11   4        332.73        332.28        16.27 o                         
   1 -11   4        751.73        750.11        21.37 o                         
   2 -11   4        384.91        390.28        15.86 o                         
   3 -11   4        150.31        151.26        10.63 o                         
  -4 -10   4          2.51         -5.44         9.51 o                         
  -3 -10   4        177.96        148.15        14.57 o                         
  -2 -10   4        307.39        278.07        12.85 o                         
  -1 -10   4         54.08         68.62         8.36 o                         
   0 -10   4        246.62        252.63        11.96 o                         
   1 -10   4        573.10        610.13        25.21 o                         
   2 -10   4        990.60       1022.63        23.77 o                         
   3 -10   4          0.10         -4.03         4.31 o                         
   4 -10   4        232.28        242.57        15.64 o                         
  -4  -9   4         14.14          7.21         8.95 o                         
  -3  -9   4         71.15         46.48         9.91 o                         
  -2  -9   4        374.76        321.80        12.71 o                         
  -1  -9   4          4.65          6.49         5.46 o                         
   0  -9   4        951.27        985.33        21.31 o                         
   1  -9   4        815.76        777.96        20.05 o                         
   2  -9   4        222.84        232.21        10.70 o                         
   3  -9   4        189.72        163.92        10.12 o                         
   4  -9   4        171.13        188.48        10.12 o                         
  -5  -8   4          7.12         13.11         9.64 o                         
  -4  -8   4        203.59        199.08        14.94 o                         
  -3  -8   4        207.05        173.90        13.69 o                         
  -2  -8   4        507.75        424.77        48.99 o                         
  -1  -8   4        246.03        243.67        10.46 o                         
   0  -8   4        673.53        679.50        20.62 o                         
   1  -8   4       1997.22       2005.08        87.31 o                         
   2  -8   4        413.68        431.23        32.00 o                         
   3  -8   4         61.76         61.20         5.96 o                         
   4  -8   4         82.72         82.69         7.05 o                         
  -5  -7   4         38.14         41.72        10.07 o                         
  -4  -7   4         25.84         46.18         9.08 o                         
  -3  -7   4        314.75        329.52        16.67 o                         
  -2  -7   4        623.78        611.21        12.51 o                         
  -1  -7   4        116.74        103.89         5.21 o                         
   0  -7   4         73.31         87.07         4.53 o                         
   1  -7   4       3459.28       3728.67        66.51 o                         
   2  -7   4       2002.33       2158.10        27.54 o                         
   3  -7   4         12.71         12.82         3.38 o                         
   4  -7   4          0.46         -1.18         6.88 o                         
  -5  -6   4          5.75         15.41         7.97 o                         
  -4  -6   4          1.62          9.41         6.79 o                         
  -3  -6   4        989.02        991.07        24.50 o                         
  -2  -6   4       1458.99       1377.57        33.72 o                         
  -1  -6   4        358.61        351.80        10.58 o                         
   0  -6   4          0.80          2.56         4.21 o                         
   1  -6   4       1172.33       1226.85        12.90 o                         
   2  -6   4       2779.89       2834.69        66.43 o                         
   3  -6   4        283.39        302.77         9.95 o                         
   4  -6   4         45.09         55.94         8.83 o                         
  -5  -5   4          0.82          1.90         5.02 o                         
  -4  -5   4         28.90         29.95         7.48 o                         
  -3  -5   4        235.01        257.20        12.81 o                         
  -2  -5   4       1781.69       1889.94        69.80 o                         
  -1  -5   4       2316.34       2594.93        41.16 o                         
   0  -5   4        555.16        619.08         9.12 o                         
   1  -5   4        992.82       1116.50        30.40 o                         
   2  -5   4       3112.32       3318.91        32.20 o                         
   3  -5   4       1336.84       1380.62        27.88 o                         
   4  -5   4         20.23         26.60         6.72 o                         
  -6  -4   4         19.48         21.38         7.90 o                         
  -5  -4   4        125.22        140.06        12.12 o                         
  -4  -4   4         10.62         19.21         5.26 o                         
  -3  -4   4         53.10         68.37         6.30 o                         
  -2  -4   4       1754.83       1784.64        17.77 o                         
  -1  -4   4       4684.42       4782.22        43.53 o                         
   0  -4   4        207.73        267.68        16.07 o                         
   1  -4   4        523.83        546.11        18.85 o                         
   2  -4   4       1142.65       1270.78        16.10 o                         
   3  -4   4       1383.38       1469.49        27.91 o                         
   4  -4   4         89.81         61.29         6.14 o                         
   5  -4   4        116.35         84.39         7.16 o                         
  -6  -3   4          7.18          5.67         6.72 o                         
  -5  -3   4        183.78        181.08        13.35 o                         
  -4  -3   4         21.62         28.20         5.21 o                         
  -3  -3   4        207.68        222.22         9.17 o                         
  -2  -3   4        527.33        553.75         9.15 o                         
  -1  -3   4       1914.05       1800.23        42.55 o                         
   0  -3   4       1512.57       1567.16        37.35 o                         
   1  -3   4       1553.20       1578.33        75.56 o                         
   2  -3   4       1553.52       1745.50       128.56 o                         
   3  -3   4        549.73        418.92        12.80 o                         
   4  -3   4        251.29        225.61        10.45 o                         
   5  -3   4         14.59         13.44         4.66 o                         
  -6  -2   4         25.17         31.78         7.77 o                         
  -5  -2   4         98.59         98.56         9.62 o                         
  -4  -2   4        581.56        628.24        38.03 o                         
  -3  -2   4        832.52        874.76        76.57 o                         
  -2  -2   4       2183.60       2314.72        24.25 o                         
  -1  -2   4       2326.68       2289.34        16.07 o                         
   0  -2   4        740.85        853.54        17.53 o                         
   1  -2   4        231.70        241.74        20.63 o                         
   2  -2   4       2424.97       2187.53        25.85 o                         
   3  -2   4        557.00        467.34        13.41 o                         
   4  -2   4         87.78         71.93         7.03 o                         
   5  -2   4          0.01         -4.10         4.10 o                         
  -6  -1   4         49.14         47.34         7.12 o                         
  -5  -1   4         31.84         24.24         6.26 o                         
  -4  -1   4        352.65        334.67        50.58 o                         
  -3  -1   4         53.64         65.63         5.12 o                         
  -2  -1   4       2822.97       2813.37        38.03 o                         
  -1  -1   4       3843.45       3679.10        76.46 o                         
   0  -1   4       2819.80       2839.53        37.25 o                         
   1  -1   4         26.74         21.86         2.08 o                         
   2  -1   4       2170.45       2213.02        28.56 o                         
   3  -1   4       1865.26       1957.43        31.11 o                         
   4  -1   4         47.45         39.44         6.46 o                         
   5  -1   4          0.36          2.82         5.18 o                         
  -6   0   4         55.51         47.18         6.63 o                         
  -5   0   4        249.75        186.09        10.94 o                         
  -4   0   4         80.55         72.31        13.70 o                         
  -3   0   4       1084.41       1143.06        19.19 o                         
  -2   0   4       2807.86       2946.58        60.38 o                         
  -1   0   4       3529.04       3412.38       231.80 o                         
   0   0   4       2937.76       2776.67        24.92 o                         
   1   0   4         51.69         61.29         4.63 o                         
   2   0   4         98.28         85.04         5.82 o                         
   3   0   4       1392.13       1640.92        30.35 o                         
   4   0   4        275.06        288.37        14.15 o                         
   5   0   4          1.22          0.72         5.64 o                         
  -6   1   4          3.69          5.74         3.70 o                         
  -5   1   4        400.28        314.71        13.38 o                         
  -4   1   4        129.30        139.73         7.84 o                         
  -3   1   4          8.89          8.47         3.00 o                         
  -2   1   4        702.57        760.47        18.90 o                         
  -1   1   4       4562.63       4095.61       140.91 o                         
   0   1   4       4722.98       3649.72        44.30 o                         
   1   1   4        126.84        119.15         7.78 o                         
   2   1   4        246.80        249.18        10.97 o                         
   3   1   4        581.81        590.88        18.59 o                         
   4   1   4        434.74        479.08        18.23 o                         
   5   1   4          0.77          3.84         5.90 o                         
  -6   2   4          1.10          0.10         1.84 o                         
  -5   2   4        157.70        182.34        10.19 o                         
  -4   2   4       1140.74       1237.13        22.95 o                         
  -3   2   4         40.17         52.09         6.01 o                         
  -2   2   4        504.09        578.21        11.59 o                         
  -1   2   4       4633.47       4532.68       114.42 o                         
   0   2   4       3129.48       2544.55        69.89 o                         
   1   2   4        984.22        770.51        72.93 o                         
   2   2   4        848.16        979.94        24.05 o                         
   3   2   4        208.29        233.01        13.01 o                         
   4   2   4        295.15        322.83        16.36 o                         
   5   2   4         48.14         60.20         8.53 o                         
  -6   3   4          0.70          1.18         6.46 o                         
  -5   3   4         36.34         53.99         6.07 o                         
  -4   3   4        727.38        757.91        52.52 o                         
  -3   3   4        104.17         93.65        13.36 o                         
  -2   3   4        610.20        588.11        12.17 o                         
  -1   3   4       1419.97       1483.37        35.70 o                         
   0   3   4       1397.43       1082.93        68.44 o                         
   1   3   4       2669.58       2039.01        25.91 o                         
   2   3   4          9.98         17.84         6.66 o                         
   3   3   4        301.33        310.03        16.01 o                         
   4   3   4         98.36        118.96        11.33 o                         
   5   3   4         50.47         60.07         9.91 o                         
  -6   4   4         14.18         22.26         7.51 o                         
  -5   4   4        121.90        135.04        12.12 o                         
  -4   4   4        299.89        306.18        31.15 o                         
  -3   4   4       1498.38       1502.45       106.84 o                         
  -2   4   4         59.72         51.49         4.13 o                         
  -1   4   4        518.03        478.93        11.37 o                         
   0   4   4       2190.72       1847.81        42.13 o                         
   1   4   4        522.46        394.19        12.00 o                         
   2   4   4         15.33         13.94         8.13 o                         
   3   4   4        432.28        501.01        21.84 o                         
   4   4   4         69.92         80.84         9.81 o                         
   5   4   4         17.83         16.30         6.98 o                         
  -6   5   4          3.22         12.29         7.02 o                         
  -5   5   4         82.82         83.39         9.13 o                         
  -4   5   4        339.66        383.05        42.94 o                         
  -3   5   4        758.99        831.72        16.86 o                         
  -2   5   4         85.29         90.06         5.40 o                         
  -1   5   4       1915.82       1988.39        50.59 o                         
   0   5   4       2128.39       1540.61        81.20 o                         
   1   5   4        417.37        399.78        68.70 o                         
   2   5   4        212.62        191.38        17.36 o                         
   3   5   4         62.67         66.27         9.68 o                         
   4   5   4        138.27        141.27        13.70 o                         
   5   5   4          8.18         15.05         9.47 o                         
  -6   6   4         19.11         24.79         7.34 o                         
  -5   6   4         59.49         61.46         8.70 o                         
  -4   6   4        406.73        391.27        18.81 o                         
  -3   6   4        207.82        189.07        13.27 o                         
  -2   6   4        611.45        626.35        13.79 o                         
  -1   6   4         27.54         19.46         3.80 o                         
   0   6   4       1147.11        775.32        20.54 o                         
   1   6   4        949.56       1203.32       105.03 o                         
   2   6   4         50.33         45.79         6.94 o                         
   3   6   4          7.53          8.56         9.31 o                         
   4   6   4        107.03        128.28        15.11 o                         
  -6   7   4          2.11         -0.03         7.05 o                         
  -5   7   4          0.46         -2.69         6.16 o                         
  -4   7   4        384.05        406.98        21.20 o                         
  -3   7   4        720.92        742.13        27.30 o                         
  -2   7   4         47.14         45.06         7.88 o                         
  -1   7   4         24.25         20.96         6.30 o                         
   0   7   4       1185.24        854.42        28.29 o                         
   1   7   4        501.27        518.55        59.16 o                         
   2   7   4         40.62         54.93         6.60 o                         
   3   7   4          0.20          5.74         5.23 o                         
   4   7   4         10.19          3.05         9.80 o                         
  -5   8   4          2.87          2.72         6.65 o                         
  -4   8   4        134.59        122.48        12.55 o                         
  -3   8   4        742.64        830.83        31.85 o                         
  -2   8   4        162.42        147.15        14.57 o                         
  -1   8   4          0.15         -7.05         7.05 o                         
   0   8   4        200.54        151.86        13.89 o                         
   1   8   4        487.62        609.51        29.27 o                         
   2   8   4        253.95        373.32        24.51 o                         
   3   8   4         11.92         16.66        10.39 o                         
   4   8   4         15.69         29.51        11.77 o                         
  -5   9   4         11.16         18.29         7.02 o                         
  -4   9   4          9.79         18.56         8.52 o                         
  -3   9   4        369.93        413.78        25.09 o                         
  -2   9   4        674.17        653.36        30.77 o                         
  -1   9   4          4.18          6.43         6.49 o                         
   0   9   4        120.44        101.74        12.52 o                         
   1   9   4        333.99        446.57        25.87 o                         
   2   9   4         85.04        130.40        17.83 o                         
   3   9   4          3.33         10.13        11.11 o                         
  -5  10   4          4.22          1.21         6.52 o                         
  -4  10   4         57.40         61.13        11.32 o                         
  -3  10   4        116.69        113.17        14.82 o                         
  -2  10   4        270.81        262.41        21.68 o                         
  -1  10   4         25.05          1.84         9.28 o                         
   0  10   4         99.52         92.32        12.02 o                         
   1  10   4        120.27        160.71        17.02 o                         
   2  10   4         35.65         67.44        14.96 o                         
   3  10   4         43.03         72.59        13.91 o                         
  -4  11   4         83.11         99.82        15.95 o                         
  -3  11   4        105.65        108.37        16.68 o                         
  -2  11   4        204.13        188.12        20.23 o                         
  -1  11   4        185.40        115.15        16.41 o                         
   0  11   4         32.61         37.29         9.35 o                         
   1  11   4        175.34        191.09        17.23 o                         
   2  11   4         40.31         75.74        15.55 o                         
  -3  12   4        146.64        123.88        18.53 o                         
  -2  12   4         79.52         62.99        12.64 o                         
  -1  12   4         39.97         20.73        11.48 o                         
   0  12   4          8.79         15.47         9.90 o                         
   1  12   4         77.54        117.07        15.49 o                         
  -2  13   4         93.61         64.71        15.89 o                         
  -1  13   4         23.91         13.81        12.07 o                         
   0  13   4          5.52         13.80        10.85 o                         
   1 -15   5        230.99        186.62        19.08 o                         
  -1 -14   5         44.81         33.89         9.68 o                         
   0 -14   5          4.31          8.42         9.74 o                         
   1 -14   5        132.86        127.96        15.61 o                         
   2 -14   5        159.78        170.51        17.91 o                         
   3 -14   5         15.93         30.92        10.66 o                         
  -2 -13   5         98.69        110.65        15.27 o                         
  -1 -13   5          6.64          5.14         5.27 o                         
   0 -13   5         21.34         17.51         5.52 o                         
   1 -13   5        215.53        194.87        18.13 o                         
   2 -13   5        492.67        475.23        26.12 o                         
   3 -13   5         77.11         68.93        11.85 o                         
  -3 -12   5         11.60          7.54         6.82 o                         
  -2 -12   5        254.90        256.00        42.80 o                         
  -1 -12   5        172.81        221.21        37.98 o                         
   0 -12   5          0.05          5.31         5.23 o                         
   1 -12   5         39.00         37.25         7.39 o                         
   2 -12   5        236.46        263.28        19.10 o                         
   3 -12   5        193.16        224.78        18.02 o                         
   4 -12   5          2.51         -1.90         6.92 o                         
  -3 -11   5          0.41          0.72         8.39 o                         
  -2 -11   5        162.31        136.79        13.97 o                         
  -1 -11   5        374.73        439.76        72.73 o                         
   0 -11   5          1.34         -4.08        10.54 o                         
   1 -11   5         67.72         62.12         7.66 o                         
   2 -11   5        504.90        465.29        23.83 o                         
   3 -11   5        462.31        534.76        24.60 o                         
   4 -11   5         41.07         33.59         8.23 o                         
  -4 -10   5          7.64          0.13         9.08 o                         
  -3 -10   5         55.38         32.32         9.88 o                         
  -2 -10   5        133.66        133.09         9.57 o                         
  -1 -10   5        602.25        620.69       131.52 o                         
   0 -10   5        322.80        377.27        13.86 o                         
   1 -10   5        322.81        324.11        13.29 o                         
   2 -10   5        385.92        414.75        20.95 o                         
   3 -10   5        143.10        163.73        13.87 o                         
   4 -10   5         59.00         62.02         9.58 o                         
  -4  -9   5         73.65         60.95        11.68 o                         
  -3  -9   5         26.49         19.87         8.23 o                         
  -2  -9   5        425.29        397.79        20.50 o                         
  -1  -9   5        661.11        726.10        83.59 o                         
   0  -9   5        684.24        721.53        38.67 o                         
   1  -9   5         15.93         14.37         4.20 o                         
   2  -9   5        838.00        939.11        20.68 o                         
   3  -9   5        941.86        978.64        30.53 o                         
   4  -9   5        135.93        143.64        11.83 o                         
  -5  -8   5          3.93          3.28         8.62 o                         
  -4  -8   5         47.40         57.61         8.92 o                         
  -3  -8   5         66.62         64.04         9.32 o                         
  -2  -8   5        252.16        217.46        10.31 o                         
  -1  -8   5        879.63        955.89        19.54 o                         
   0  -8   5        795.61        797.85        17.80 o                         
   1  -8   5        465.67        464.34        13.05 o                         
   2  -8   5        632.04        681.68        26.51 o                         
   3  -8   5        770.73        821.70        25.72 o                         
   4  -8   5        123.51         96.60         9.66 o                         
  -5  -7   5         20.77         29.97         9.48 o                         
  -4  -7   5         59.30         53.10         9.19 o                         
  -3  -7   5         25.18         22.61         5.27 o                         
  -2  -7   5        112.05        106.52         5.84 o                         
  -1  -7   5       2565.58       2712.61        48.01 o                         
   0  -7   5        431.37        474.11         9.31 o                         
   1  -7   5        130.15        125.36         5.47 o                         
   2  -7   5         20.99         26.40         5.94 o                         
   3  -7   5        640.32        626.96        21.24 o                         
   4  -7   5        548.11        514.60        19.88 o                         
  -5  -6   5        130.32        164.63        13.90 o                         
  -4  -6   5         70.30         78.98         9.98 o                         
  -3  -6   5          4.62          7.43         4.84 o                         
  -2  -6   5         13.28         15.54         3.34 o                         
  -1  -6   5       1086.00       1041.09        14.50 o                         
   0  -6   5       2227.64       2435.71        35.61 o                         
   1  -6   5         52.35         54.64         3.15 o                         
   2  -6   5         36.92         33.88         3.10 o                         
   3  -6   5        633.46        672.10        41.28 o                         
   4  -6   5        306.62        404.53        17.48 o                         
  -5  -5   5         46.65         56.46         9.51 o                         
  -4  -5   5        243.95        256.17        11.35 o                         
  -3  -5   5        106.68        119.19         7.57 o                         
  -2  -5   5        283.83        274.22         7.46 o                         
  -1  -5   5        487.85        443.47        13.51 o                         
   0  -5   5       6797.91       7539.54       111.10 o                         
   1  -5   5        345.37        349.98        14.89 o                         
   2  -5   5        156.17        138.86         5.66 o                         
   3  -5   5        205.62        228.63         8.78 o                         
  -6  -4   5          3.97          6.46         7.61 o                         
  -5  -4   5         20.72         37.68         9.05 o                         
  -4  -4   5        617.32        732.52        19.45 o                         
  -3  -4   5        314.32        375.48        12.21 o                         
  -2  -4   5        545.79        589.38        10.66 o                         
  -1  -4   5         51.65         44.54         2.96 o                         
   0  -4   5       1314.93       1319.98        18.95 o                         
   1  -4   5       2015.45       2038.03       167.08 o                         
   2  -4   5         72.18         91.07         7.59 o                         
   3  -4   5        530.04        679.09        21.72 o                         
  -6  -3   5          0.15          1.38         6.56 o                         
  -5  -3   5         10.04         16.26         5.61 o                         
  -4  -3   5        207.01        243.57        14.49 o                         
  -3  -3   5       1317.56       1312.98        21.21 o                         
  -2  -3   5         45.09         65.30        10.03 o                         
  -1  -3   5       4559.34       4605.71        85.16 o                         
   0  -3   5       2707.42       2904.83        37.31 o                         
   1  -3   5       4544.88       4621.17        51.78 o                         
   2  -3   5         58.11         44.55         3.02 o                         
   3  -3   5        605.44        572.25        55.84 o                         
  -6  -2   5          1.70          5.77         6.20 o                         
  -5  -2   5         62.56         61.46        12.77 o                         
  -4  -2   5        118.13        133.25         7.79 o                         
  -3  -2   5       1246.22       1247.98        20.20 o                         
  -2  -2   5       1119.52       1181.48        15.70 o                         
  -1  -2   5       1343.44       1283.33        42.20 o                         
   0  -2   5       1233.54       1127.82        22.90 o                         
   1  -2   5       1246.34       1197.56        43.80 o                         
   2  -2   5        982.90        890.72        36.28 o                         
   3  -2   5        141.76        132.28         7.47 o                         
   4  -2   5        511.31        531.15        18.19 o                         
  -6  -1   5         11.26         11.25         5.54 o                         
  -5  -1   5         29.20         43.24         5.33 o                         
  -4  -1   5        358.01        345.87        28.49 o                         
  -3  -1   5        133.35        159.11         7.59 o                         
  -2  -1   5       1250.30       1193.82        12.04 o                         
  -1  -1   5          1.61          6.23         2.02 o                         
   0  -1   5       5801.20       5845.12        64.39 o                         
   1  -1   5       2302.86       2056.98       119.66 o                         
   2  -1   5        725.32        682.81        29.22 o                         
   3  -1   5          3.36          7.02         4.26 o                         
   4  -1   5        197.15        210.91        13.10 o                         
  -6   0   5         30.49         28.20         5.77 o                         
  -5   0   5          1.01         -2.34         2.59 o                         
  -4   0   5        566.36        713.24        18.25 o                         
  -3   0   5        874.01        893.50        17.04 o                         
  -2   0   5        520.83        532.17         8.72 o                         
  -1   0   5          7.29         10.87         2.33 o                         
   0   0   5       1351.68       1418.80        53.39 o                         
   1   0   5       1928.88       1463.21        90.76 o                         
   2   0   5         82.05         74.25         5.14 o                         
   3   0   5          4.81          5.87         4.29 o                         
   4   0   5        104.46        106.86         9.23 o                         
  -6   1   5         17.24          7.21         3.77 o                         
  -5   1   5          3.08         -1.60         4.72 o                         
  -4   1   5        126.61        159.72        14.93 o                         
  -3   1   5       1878.77       1874.94        73.13 o                         
  -2   1   5        516.04        565.57        11.75 o                         
  -1   1   5         85.98         83.90         8.65 o                         
   0   1   5        331.60        359.58        13.62 o                         
   1   1   5       5358.10       4136.15       233.12 o                         
   2   1   5        990.91        999.56        18.85 o                         
   3   1   5          0.99         -0.23         4.79 o                         
   4   1   5         55.14         71.47         8.86 o                         
  -6   2   5          8.28          2.46         3.08 o                         
  -5   2   5          4.91          4.99         5.11 o                         
  -4   2   5         17.62         22.01         5.04 o                         
  -3   2   5        889.41        973.84        32.12 o                         
  -2   2   5       1597.15       1575.97        30.75 o                         
  -1   2   5          6.99          6.38         2.54 o                         
   0   2   5        701.64        609.09        11.82 o                         
   1   2   5        483.74        410.26        71.12 o                         
   2   2   5       1111.68       1129.47        29.13 o                         
   3   2   5         27.58         36.41         7.28 o                         
   4   2   5         22.05         39.35         7.90 o                         
  -6   3   5         59.32         75.50        10.89 o                         
  -5   3   5          7.02          3.74         3.72 o                         
  -4   3   5        181.15        183.86        13.18 o                         
  -3   3   5        578.31        589.88        36.21 o                         
  -2   3   5       2355.47       2458.46        63.56 o                         
  -1   3   5        627.27        697.15        16.58 o                         
   0   3   5        898.63        672.22        13.05 o                         
   1   3   5        394.71        397.39        22.17 o                         
   2   3   5       1255.04       1306.87       103.45 o                         
   3   3   5         68.85         74.65        10.11 o                         
   4   3   5         15.44         21.02         7.84 o                         
   5   3   5         27.17         43.22         9.84 o                         
  -6   4   5         86.19         86.27        11.10 o                         
  -5   4   5         63.57         64.18        10.98 o                         
  -4   4   5          7.73         13.63         3.88 o                         
  -3   4   5        328.07        334.99        14.33 o                         
  -2   4   5        721.68        730.30        15.35 o                         
  -1   4   5       1749.70       1747.80        23.92 o                         
   0   4   5        253.46        193.43        10.50 o                         
   1   4   5       1221.23       1129.23       133.08 o                         
   2   4   5        297.71        266.30        11.21 o                         
   3   4   5        158.69        141.72         9.20 o                         
   4   4   5          0.11         -6.92         6.92 o                         
   5   4   5         19.05         20.69         9.35 o                         
  -6   5   5         24.77         33.55         9.02 o                         
  -5   5   5         84.34         81.29         9.68 o                         
  -4   5   5          0.57         -2.04         3.56 o                         
  -3   5   5        747.01        829.87        33.72 o                         
  -2   5   5        617.06        590.20        14.24 o                         
  -1   5   5        699.23        666.04        15.38 o                         
   0   5   5        434.77        308.88        14.05 o                         
   1   5   5        692.94        657.58       122.08 o                         
   2   5   5        322.93        308.53        29.37 o                         
   3   5   5        161.38        167.87        10.60 o                         
   4   5   5          0.01          2.03         8.78 o                         
  -6   6   5         12.43         10.59         6.23 o                         
  -5   6   5         96.15        103.96        11.85 o                         
  -4   6   5         28.36         26.14         6.79 o                         
  -3   6   5        174.30        207.87        14.15 o                         
  -2   6   5       1057.63       1207.31        26.72 o                         
  -1   6   5         69.42         57.52         6.27 o                         
   0   6   5        176.70        110.98        13.14 o                         
   1   6   5        305.07        322.61        69.97 o                         
   2   6   5        382.55        382.36        45.86 o                         
   3   6   5         47.76         48.98         7.56 o                         
   4   6   5          4.28          5.67         7.29 o                         
  -5   7   5         56.10         48.04         8.70 o                         
  -4   7   5         43.25         38.78         7.71 o                         
  -3   7   5         31.71         35.59         8.33 o                         
  -2   7   5       1283.15       1363.38        38.34 o                         
  -1   7   5        688.87        588.18        25.61 o                         
   0   7   5         42.20         14.86         5.55 o                         
   1   7   5          1.56         12.96         6.26 o                         
   2   7   5        263.26        391.61        40.96 o                         
   3   7   5        109.00        145.76        14.68 o                         
   4   7   5          3.09          0.75         6.56 o                         
  -5   8   5         29.82         29.61         8.82 o                         
  -4   8   5         30.30         21.55         6.63 o                         
  -3   8   5          0.13         -2.75         6.59 o                         
  -2   8   5        132.97        153.57        15.15 o                         
  -1   8   5        833.74        733.64        30.73 o                         
   0   8   5         22.69         15.61         7.64 o                         
   1   8   5          5.42          2.00         9.31 o                         
   2   8   5         87.85        144.10        16.22 o                         
   3   8   5         84.30        110.13        15.13 o                         
  -5   9   5        113.54        121.25        14.48 o                         
  -4   9   5         37.31         29.95         9.64 o                         
  -3   9   5         26.64         35.19         8.82 o                         
  -2   9   5        112.38        123.46        15.01 o                         
  -1   9   5        497.86        400.38        24.70 o                         
   0   9   5        170.42        139.81        14.54 o                         
   1   9   5         14.48         16.33         9.84 o                         
   2   9   5          7.48         16.00        11.80 o                         
   3   9   5         30.93         46.96        14.69 o                         
  -4  10   5         59.62         49.51        10.66 o                         
  -3  10   5          0.24          0.69         8.75 o                         
  -2  10   5         95.51         87.58        13.23 o                         
  -1  10   5        137.83        101.85        13.67 o                         
   0  10   5        255.08        199.08        18.01 o                         
   1  10   5          0.66         13.44         9.67 o                         
   2  10   5         67.22        128.05        17.69 o                         
  -4  11   5        106.83        110.95        16.58 o                         
  -3  11   5         29.05         20.17         9.45 o                         
  -2  11   5         69.13         48.74        11.49 o                         
  -1  11   5        108.87         76.16        12.91 o                         
   0  11   5         88.58         63.46        11.49 o                         
   1  11   5         41.44         49.14        11.97 o                         
   2  11   5         15.69         43.41        12.85 o                         
  -3  12   5          6.74         -2.79        10.95 o                         
  -2  12   5          7.85         11.41         8.59 o                         
  -1  12   5        104.17        107.28        15.70 o                         
   0  12   5         29.71         29.75        11.35 o                         
  -1 -14   6        190.92        165.10        18.38 o                         
   0 -14   6         82.28         72.44        13.36 o                         
   1 -14   6         14.49         14.82         7.34 o                         
   2 -14   6          5.86          1.61         6.56 o                         
  -2 -13   6         31.07         41.15         8.84 o                         
  -1 -13   6        253.53        239.35        20.38 o                         
   0 -13   6        246.74        202.57        17.48 o                         
   1 -13   6         10.70         14.59         7.48 o                         
   2 -13   6          1.83          6.03         8.39 o                         
   3 -13   6        102.14        120.60        14.78 o                         
  -3 -12   6          7.04          2.88         8.43 o                         
  -2 -12   6         14.46          6.72         5.37 o                         
  -1 -12   6         33.10         16.37         9.05 o                         
   0 -12   6        651.85        623.39        29.16 o                         
   1 -12   6        259.09        241.20        18.87 o                         
   2 -12   6         16.43         15.97         8.92 o                         
   3 -12   6         73.33         67.48        11.22 o                         
   4 -12   6        127.43        112.27        12.61 o                         
  -3 -11   6         51.21         46.10        10.33 o                         
  -2 -11   6        117.23         95.50         8.72 o                         
  -1 -11   6          0.38         -4.65         5.42 o                         
   0 -11   6        499.38        494.34        25.32 o                         
   1 -11   6        526.11        574.31        26.93 o                         
   2 -11   6          0.23         -0.75         6.69 o                         
   3 -11   6         64.70         56.48        10.17 o                         
   4 -11   6         70.23         86.41        11.26 o                         
  -4 -10   6         51.92         64.70        12.04 o                         
  -3 -10   6        235.99        215.61        16.16 o                         
  -2 -10   6         53.08         51.74         7.14 o                         
  -1 -10   6        165.14        183.42        40.32 o                         
   0 -10   6        153.55        143.22        13.09 o                         
   1 -10   6        917.75        901.03        30.97 o                         
   2 -10   6        255.33        265.54        17.27 o                         
   3 -10   6        201.49        215.19        15.27 o                         
   4 -10   6        169.86        175.79        14.33 o                         
  -4  -9   6          4.75         -4.69         7.61 o                         
  -3  -9   6        108.70         86.41         7.93 o                         
  -2  -9   6        170.11        172.03        19.75 o                         
  -1  -9   6        387.41        381.26        43.27 o                         
   0  -9   6        163.17        154.60         8.47 o                         
   1  -9   6        471.83        453.07        20.61 o                         
   2  -9   6        363.13        377.68        19.49 o                         
   3  -9   6          0.54          0.82         4.69 o                         
   4  -9   6        116.00        115.36        11.33 o                         
  -5  -8   6         11.64         23.90         9.48 o                         
  -4  -8   6         76.65         68.21        10.73 o                         
  -3  -8   6        215.94        191.43        40.06 o                         
  -2  -8   6        192.02        184.29         9.86 o                         
  -1  -8   6         20.25         29.99         5.98 o                         
   0  -8   6       1801.80       1712.18        51.40 o                         
   1  -8   6        266.08        245.13        14.78 o                         
   2  -8   6        194.37        194.62        13.04 o                         
   3  -8   6         17.10         19.22         6.36 o                         
   4  -8   6        258.88        252.79        14.92 o                         
  -5  -7   6          3.94          5.97         8.16 o                         
  -4  -7   6        181.78        198.50        15.90 o                         
  -3  -7   6         84.27         87.78        13.20 o                         
  -2  -7   6        151.41        141.05         6.43 o                         
  -1  -7   6        118.09        105.25         5.68 o                         
   0  -7   6       1515.28       1442.67        32.73 o                         
   1  -7   6       1457.91       1310.74        71.18 o                         
   2  -7   6        369.35        346.77        15.68 o                         
   3  -7   6          0.14         -5.08         5.08 o                         
  -5  -6   6         20.51         23.18         8.82 o                         
  -4  -6   6         21.22         17.09         5.78 o                         
  -3  -6   6        660.30        634.48        15.89 o                         
  -2  -6   6        960.96       1019.80        29.59 o                         
  -1  -6   6         62.28         74.26         9.47 o                         
   0  -6   6          8.28          9.14         2.59 o                         
   1  -6   6       3768.53       3642.99        32.46 o                         
   2  -6   6        782.81        766.55        19.49 o                         
   3  -6   6         25.93         28.70         7.05 o                         
   4  -6   6         31.92         31.62         6.86 o                         
  -5  -5   6          0.26         10.16         7.28 o                         
  -4  -5   6          0.65         -2.32         5.87 o                         
  -3  -5   6        606.73        569.59        16.80 o                         
  -2  -5   6        390.60        386.02        15.25 o                         
  -1  -5   6         23.47         26.06         2.78 o                         
   0  -5   6          2.77          6.37         2.21 o                         
   1  -5   6       1028.43       1042.82        21.65 o                         
   2  -5   6       1201.87       1229.51        26.30 o                         
   3  -5   6        182.37        191.14        11.95 o                         
   4  -5   6         35.62         51.47         9.25 o                         
   5  -5   6         18.18         18.43         6.69 o                         
  -6  -4   6         35.69         60.61        10.66 o                         
  -5  -4   6         21.97         19.34         6.11 o                         
  -4  -4   6          0.55         -1.14         3.47 o                         
  -3  -4   6         97.48        114.60        10.30 o                         
  -2  -4   6       2545.53       2737.09        23.66 o                         
  -1  -4   6       1147.09       1252.98        19.53 o                         
   0  -4   6        409.20        384.54        10.62 o                         
   1  -4   6        789.87        716.83        17.36 o                         
   2  -4   6       2153.52       2115.93        35.29 o                         
   3  -4   6        266.29        282.17        14.22 o                         
   4  -4   6         11.88          2.30         6.85 o                         
   5  -4   6         56.63         72.84        10.30 o                         
  -6  -3   6         11.90         14.20         7.25 o                         
  -5  -3   6         39.15         46.40         6.29 o                         
  -4  -3   6         66.75         69.17         7.34 o                         
  -3  -3   6        120.58        133.71         7.94 o                         
  -2  -3   6       1146.03       1123.50        14.94 o                         
  -1  -3   6        402.80        344.88         6.19 o                         
   0  -3   6         72.68         76.11         6.41 o                         
   1  -3   6        472.55        434.29        14.54 o                         
   2  -3   6        615.00        582.87        18.84 o                         
   3  -3   6        365.50        400.00        18.38 o                         
   4  -3   6         25.06         20.43         6.62 o                         
   5  -3   6         56.23         59.72         9.45 o                         
  -6  -2   6         16.72         19.51         7.15 o                         
  -5  -2   6        116.02        115.73        19.60 o                         
  -4  -2   6          5.80          5.83         3.60 o                         
  -3  -2   6        437.10        470.00        12.60 o                         
  -2  -2   6        258.65        289.07        14.43 o                         
  -1  -2   6       2365.41       2314.31        20.47 o                         
   0  -2   6        253.09        243.49        11.88 o                         
   1  -2   6       1294.28       1429.89        29.24 o                         
   2  -2   6       1213.74       1691.12        37.44 o                         
   3  -2   6        467.88        515.21        21.21 o                         
   4  -2   6         20.38         18.66         6.03 o                         
  -6  -1   6         12.71          9.57         5.67 o                         
  -5  -1   6         31.53         29.11         4.64 o                         
  -4  -1   6        166.99        147.66        15.33 o                         
  -3  -1   6        711.11        702.59        38.85 o                         
  -2  -1   6       1836.51       1833.68        60.29 o                         
  -1  -1   6       1612.01       1639.43        18.53 o                         
   0  -1   6         98.42        134.78         9.67 o                         
   1  -1   6          2.06         -0.29         2.50 o                         
   2  -1   6       1031.64       1249.83        61.87 o                         
   3  -1   6        203.73        220.43        15.02 o                         
   4  -1   6          2.01         -0.75         6.10 o                         
  -6   0   6         72.23         59.80         7.22 o                         
  -5   0   6         61.97         51.11        18.21 o                         
  -4   0   6        148.19        168.62         9.43 o                         
  -3   0   6         12.38          9.52         4.12 o                         
  -2   0   6       1370.37       1345.70        18.78 o                         
  -1   0   6       1901.58       1909.94        42.84 o                         
   0   0   6       1020.93       1167.48        69.41 o                         
   1   0   6         31.62         31.16         3.71 o                         
   2   0   6       1312.22       1381.31        20.76 o                         
   3   0   6        895.93       1074.90        33.04 o                         
   4   0   6         77.43         86.80         9.88 o                         
  -6   1   6         16.03          8.36         3.84 o                         
  -5   1   6         95.64        115.15         8.98 o                         
  -4   1   6          0.42          1.60         3.41 o                         
  -3   1   6         78.92         85.78        14.06 o                         
  -2   1   6        898.33        837.62        16.92 o                         
  -1   1   6       2734.76       2490.60        53.72 o                         
   0   1   6        705.50        747.22        30.91 o                         
   1   1   6        222.25        179.95        10.73 o                         
   2   1   6          2.86          8.91         4.36 o                         
   3   1   6        349.69        414.21        31.68 o                         
   4   1   6         61.06         51.56         9.42 o                         
  -6   2   6         10.79          6.95         2.59 o                         
  -5   2   6        370.44        446.64        38.04 o                         
  -4   2   6        166.36        180.60        18.88 o                         
  -3   2   6         36.85         36.53         4.86 o                         
  -2   2   6        191.31        210.31         7.98 o                         
  -1   2   6       1301.66       1293.58        35.52 o                         
   0   2   6       1541.16       1329.26        18.56 o                         
   1   2   6          0.03         -0.56         3.84 o                         
   2   2   6        407.94        407.81        22.00 o                         
   3   2   6        287.95        328.16        19.57 o                         
   4   2   6        148.38        131.22        12.92 o                         
   5   2   6          4.16          1.77         7.34 o                         
  -6   3   6          0.97          3.93         6.33 o                         
  -5   3   6         37.67         47.42         6.62 o                         
  -4   3   6        425.18        396.03        29.98 o                         
  -3   3   6          0.08          1.44         2.75 o                         
  -2   3   6         61.01         60.07         4.80 o                         
  -1   3   6        837.15        832.85        43.08 o                         
   0   3   6       2332.20       1825.47        48.17 o                         
   1   3   6         64.49         45.01         5.88 o                         
   2   3   6        309.95        302.71        12.71 o                         
   3   3   6         27.99         38.67        10.09 o                         
   4   3   6         56.23         42.16         9.22 o                         
   5   3   6          3.75          0.72         7.70 o                         
  -6   4   6          2.11          6.23         6.16 o                         
  -5   4   6         29.93         40.27        10.48 o                         
  -4   4   6        463.34        478.90        42.79 o                         
  -3   4   6        129.35        130.50         7.71 o                         
  -2   4   6        596.47        639.92        15.06 o                         
  -1   4   6        352.10        357.29        52.90 o                         
   0   4   6        522.38        457.81        12.72 o                         
   1   4   6        479.03        384.12        24.74 o                         
   2   4   6         12.79         23.56         6.20 o                         
   3   4   6        316.51        337.09        47.71 o                         
   4   4   6         36.90         45.92        11.02 o                         
  -6   5   6         26.09         37.22         7.74 o                         
  -5   5   6         74.13         78.48        10.14 o                         
  -4   5   6         48.16         65.00         5.98 o                         
  -3   5   6        432.74        456.14        32.81 o                         
  -2   5   6         47.22         54.31         5.92 o                         
  -1   5   6        676.60        676.87        16.46 o                         
   0   5   6        365.23        283.53        26.02 o                         
   1   5   6        274.71        233.04        21.49 o                         
   2   5   6          1.85          6.26         5.82 o                         
   3   5   6         94.23         97.61         8.73 o                         
   4   5   6          8.47         19.01         9.67 o                         
  -5   6   6         55.15         61.78         9.09 o                         
  -4   6   6        138.36        114.41        11.11 o                         
  -3   6   6        314.98        288.37        16.80 o                         
  -2   6   6         41.55         53.31         6.17 o                         
  -1   6   6       1008.76        998.03        21.22 o                         
   0   6   6        540.62        404.76        35.01 o                         
   1   6   6        176.57        181.03        10.81 o                         
   2   6   6          9.12          5.27         5.62 o                         
   3   6   6         22.63         25.45         6.48 o                         
   4   6   6         98.95        116.08        10.43 o                         
  -5   7   6         57.82         60.73         9.61 o                         
  -4   7   6        197.31        207.63        15.89 o                         
  -3   7   6          8.10         12.00         5.38 o                         
  -2   7   6        175.92        172.57        14.97 o                         
  -1   7   6         25.23         27.29         6.85 o                         
   0   7   6        353.34        262.53        16.32 o                         
   1   7   6        196.83        191.23        11.26 o                         
   2   7   6          3.10          8.30         6.34 o                         
   3   7   6          4.46          8.98         6.43 o                         
  -5   8   6          0.09         -0.36         5.18 o                         
  -4   8   6        179.93        205.89        17.20 o                         
  -3   8   6        194.76        212.74        17.34 o                         
  -2   8   6          2.62         -1.84         7.08 o                         
  -1   8   6         50.71         42.23         9.84 o                         
   0   8   6        392.93        255.28        17.41 o                         
   1   8   6        158.39        145.52        15.32 o                         
   2   8   6         12.99         20.59        11.70 o                         
   3   8   6          3.69          9.87        12.16 o                         
  -5   9   6          1.34          5.11         7.77 o                         
  -4   9   6         75.65        102.21        14.54 o                         
  -3   9   6        313.70        355.94        24.49 o                         
  -2   9   6          6.52         -2.72         7.64 o                         
  -1   9   6          1.98          2.39         7.83 o                         
   0   9   6         84.22         69.50        11.52 o                         
   1   9   6         95.10        112.07        14.12 o                         
   2   9   6         34.14         35.59        12.96 o                         
  -4  10   6          1.14          5.87         8.75 o                         
  -3  10   6        124.27        140.73        17.77 o                         
  -2  10   6        144.40        129.94        16.73 o                         
  -1  10   6          8.98         10.56         7.41 o                         
   0  10   6         98.09         81.99        12.71 o                         
   1  10   6         74.95         83.20        13.16 o                         
   2  10   6         36.24         59.40        13.74 o                         
  -3  11   6         36.34         28.70        10.17 o                         
  -2  11   6         86.55         58.17        14.25 o                         
  -1  11   6          0.06         -8.78         8.78 o                         
   0  11   6          9.78         15.54        10.79 o                         
   1  11   6         27.78         35.71         9.22 o                         
  -2  12   6         56.13         45.11        14.40 o                         
  -1  12   6         26.99         22.99        11.35 o                         
   0  12   6         28.25         31.25        11.45 o                         
  -1 -14   7         45.81         44.35        12.14 o                         
   0 -14   7         25.87         12.13         9.28 o                         
   1 -14   7        145.09        131.93        15.02 o                         
   2 -14   7         62.79         63.92        12.80 o                         
  -2 -13   7         74.15         61.73        12.41 o                         
  -1 -13   7         26.32         18.10         9.81 o                         
   0 -13   7          0.51          3.15         8.69 o                         
   1 -13   7        272.73        261.96        20.55 o                         
   2 -13   7        192.95        198.44        17.33 o                         
   3 -13   7         23.19         30.10         8.62 o                         
  -2 -12   7         18.12         22.99         9.74 o                         
  -1 -12   7          0.25         -1.87         7.74 o                         
   0 -12   7          1.81          0.52         8.62 o                         
   1 -12   7         52.36         46.23        10.66 o                         
   2 -12   7        183.44        170.45        15.39 o                         
   3 -12   7         23.20         24.33         7.28 o                         
  -2 -11   7        189.83        173.60        16.61 o                         
  -1 -11   7        416.77        427.73        23.92 o                         
   0 -11   7         30.54         24.30         9.12 o                         
   1 -11   7        179.74        154.47        14.41 o                         
   2 -11   7        429.89        381.47        21.25 o                         
   3 -11   7        150.02        147.27        14.40 o                         
   4 -11   7          1.40         -3.61         6.49 o                         
  -4 -10   7          1.34          2.13         8.59 o                         
  -3 -10   7          8.73         -3.15         7.47 o                         
  -2 -10   7        229.95        197.47        16.46 o                         
  -1 -10   7         58.71         58.71        10.67 o                         
   0 -10   7          0.11         -4.20         5.31 o                         
   1 -10   7        207.87        172.30        14.52 o                         
   2 -10   7        146.99        137.22        13.54 o                         
   3 -10   7        150.76        146.21        13.05 o                         
   4 -10   7          7.04         13.83         6.03 o                         
  -4  -9   7          0.29          3.87         8.06 o                         
  -3  -9   7         89.29         78.50        10.44 o                         
  -2  -9   7        184.92        155.58         9.57 o                         
  -1  -9   7        398.36        358.41        19.44 o                         
   0  -9   7        713.05        708.51        26.00 o                         
   1  -9   7        361.39        327.39        17.67 o                         
   2  -9   7        645.87        664.86        26.14 o                         
   3  -9   7        261.72        226.88        15.65 o                         
   4  -9   7         33.67         33.39         7.77 o                         
  -4  -8   7         65.47         77.43         8.06 o                         
  -3  -8   7          5.68          6.68         4.64 o                         
  -2  -8   7        409.96        399.54        16.45 o                         
  -1  -8   7        420.01        411.97        23.89 o                         
   0  -8   7         15.96          8.53         4.79 o                         
   1  -8   7          2.30         12.10         6.49 o                         
   2  -8   7        704.08        664.26        23.66 o                         
   3  -8   7        244.95        220.85        13.90 o                         
   4  -8   7         30.28         32.01         7.61 o                         
  -5  -7   7          0.31          1.15         5.83 o                         
  -4  -7   7         66.01         72.53         7.72 o                         
  -3  -7   7         10.30          8.81         4.06 o                         
  -2  -7   7        492.15        466.01        18.38 o                         
  -1  -7   7        712.98        699.11        20.19 o                         
   0  -7   7        472.04        460.60        29.54 o                         
   1  -7   7        557.18        515.43        11.96 o                         
   2  -7   7        387.71        436.70        19.15 o                         
  -5  -6   7         26.20         29.20         7.07 o                         
  -4  -6   7          0.19         -3.62         4.66 o                         
  -3  -6   7         24.81         37.84        15.50 o                         
  -2  -6   7         35.73         23.87         3.82 o                         
  -1  -6   7       1230.78       1069.54        22.43 o                         
   0  -6   7        144.77        131.73         6.64 o                         
   1  -6   7        408.63        389.75        21.27 o                         
   2  -6   7          2.56         11.60         4.85 o                         
   3  -6   7        359.40        396.53        16.65 o                         
   4  -6   7         93.50        130.40        13.07 o                         
  -5  -5   7        213.01        262.32        13.16 o                         
  -4  -5   7         26.01         41.95         6.29 o                         
  -3  -5   7          3.49          6.96         3.66 o                         
  -2  -5   7         46.19         42.00         3.72 o                         
  -1  -5   7       2048.44       2141.39        38.38 o                         
   0  -5   7       1530.11       1615.38        30.19 o                         
   1  -5   7         52.19         62.53         7.39 o                         
   2  -5   7         41.38         38.10         6.79 o                         
   3  -5   7        366.84        348.66        15.63 o                         
   4  -5   7        249.09        260.68        15.51 o                         
   5  -5   7          5.77          3.41         4.66 o                         
  -5  -4   7         28.63         43.93         7.03 o                         
  -4  -4   7        260.65        285.32        14.45 o                         
  -3  -4   7         28.89         20.15         4.73 o                         
  -2  -4   7         11.58          6.40         2.85 o                         
  -1  -4   7        201.56        164.31         4.79 o                         
   0  -4   7       1928.40       1945.56        33.49 o                         
   1  -4   7        229.90        255.50        12.60 o                         
   2  -4   7       1003.54       1079.75        27.35 o                         
   3  -4   7         47.51         44.33         9.38 o                         
   4  -4   7        157.80        173.73        13.41 o                         
   5  -4   7         22.49         31.38         9.08 o                         
  -6  -3   7          2.78          0.56         6.10 o                         
  -5  -3   7          0.34         -4.88         4.88 o                         
  -4  -3   7        672.48        783.31        18.86 o                         
  -3  -3   7        111.16        124.50         7.34 o                         
  -2  -3   7        185.42        156.49         5.33 o                         
  -1  -3   7        611.90        581.99        14.03 o                         
   0  -3   7       1637.68       1774.46        32.63 o                         
   1  -3   7       1180.43       1074.47        24.43 o                         
   2  -3   7          0.33         -3.61         5.31 o                         
   3  -3   7        294.42        376.41        20.19 o                         
   4  -3   7        130.17        146.07        12.85 o                         
   5  -3   7         41.01         64.13        11.42 o                         
  -6  -2   7          0.63          2.98         5.83 o                         
  -5  -2   7         39.15         48.17         6.60 o                         
  -4  -2   7         38.62         42.92         6.14 o                         
  -3  -2   7        824.77        887.79        26.14 o                         
  -2  -2   7        247.31        215.79         7.73 o                         
  -1  -2   7        790.62        709.51        41.66 o                         
   0  -2   7        453.09        409.09        16.26 o                         
   1  -2   7        661.52        680.28        21.22 o                         
   2  -2   7         16.64         14.30         4.98 o                         
   3  -2   7        721.26        741.83        25.37 o                         
   4  -2   7         23.89         19.71         7.94 o                         
   5  -2   7         16.15         35.18        10.62 o                         
  -6  -1   7          1.60          3.16         4.54 o                         
  -5  -1   7         57.25         61.83         6.34 o                         
  -4  -1   7         25.53         22.68         4.19 o                         
  -3  -1   7        995.41       1103.11        34.68 o                         
  -2  -1   7        260.11        236.55        19.37 o                         
  -1  -1   7        365.53        347.83        15.98 o                         
   0  -1   7       2318.31       2100.19        38.37 o                         
   1  -1   7        707.44        666.75        21.84 o                         
   2  -1   7        282.21        278.43        15.48 o                         
   3  -1   7         19.19         17.68         7.18 o                         
   4  -1   7        283.84        339.15        21.32 o                         
   5  -1   7         34.87         48.21        11.35 o                         
  -6   0   7          6.99          4.54         3.05 o                         
  -5   0   7         16.06         17.87         5.00 o                         
  -4   0   7        278.86        292.83        11.80 o                         
  -3   0   7          1.85          5.28        14.65 o                         
  -2   0   7        239.68        229.00         8.47 o                         
  -1   0   7        278.77        337.08         8.42 o                         
   0   0   7       1284.59       1231.52        46.40 o                         
   1   0   7        171.91        146.02        11.86 o                         
   2   0   7         72.81         69.75        10.21 o                         
   3   0   7          1.06          2.43         6.46 o                         
   4   0   7        148.60        179.87        16.57 o                         
   5   0   7          2.81          5.15         8.95 o                         
  -6   1   7         25.67         12.61         4.20 o                         
  -5   1   7         22.05         24.50         4.96 o                         
  -4   1   7        428.95        501.37        15.14 o                         
  -3   1   7        490.71        515.75        24.46 o                         
  -2   1   7        388.70        415.05        12.41 o                         
  -1   1   7         11.54         11.36         5.38 o                         
   0   1   7        684.16        800.92        33.96 o                         
   1   1   7       1696.61       1676.16        38.61 o                         
   2   1   7         43.87         41.97         7.51 o                         
   3   1   7          5.35          6.43         6.62 o                         
   4   1   7         21.03         23.81         9.74 o                         
   5   1   7         68.44         65.27        13.13 o                         
  -6   2   7          1.05         -1.94         2.67 o                         
  -5   2   7          8.93          3.53         4.47 o                         
  -4   2   7         20.31         22.85         6.12 o                         
  -3   2   7        744.48        757.96        17.07 o                         
  -2   2   7         25.14         28.29         3.86 o                         
  -1   2   7         11.58         12.47         3.23 o                         
   0   2   7        348.37        402.18        30.75 o                         
   1   2   7       1080.92       1015.40        19.59 o                         
   2   2   7         83.99         78.10         9.49 o                         
   3   2   7          0.01         -3.97         5.87 o                         
   4   2   7         25.50         35.02         9.71 o                         
   5   2   7         21.48         32.99         9.12 o                         
  -6   3   7          3.93         10.53         4.81 o                         
  -5   3   7          1.23          0.62         3.53 o                         
  -4   3   7        133.95        142.21         8.77 o                         
  -3   3   7        448.61        460.70        33.98 o                         
  -2   3   7        759.46        754.01        45.66 o                         
  -1   3   7          7.05          9.41         3.20 o                         
   0   3   7        106.99        106.58         6.56 o                         
   1   3   7        360.93        356.76        12.92 o                         
   2   3   7        483.47        462.25        23.52 o                         
   3   3   7          1.70         -5.05         6.10 o                         
   4   3   7         18.99         27.08         7.28 o                         
  -6   4   7         32.59         30.11         7.87 o                         
  -5   4   7          2.52          6.29         4.47 o                         
  -4   4   7         35.71         49.07         6.09 o                         
  -3   4   7         91.17         93.86         7.03 o                         
  -2   4   7        569.82        584.03        36.91 o                         
  -1   4   7          1.17          2.54         3.62 o                         
   0   4   7        295.52        248.29        13.67 o                         
   1   4   7        298.13        240.99        11.24 o                         
   2   4   7        136.45        144.39        27.33 o                         
   3   4   7          2.56         10.39         7.90 o                         
   4   4   7          0.86         -2.26         7.08 o                         
  -6   5   7         33.48         50.18        10.20 o                         
  -5   5   7         35.20         24.96         7.45 o                         
  -4   5   7         11.35         22.95         4.87 o                         
  -3   5   7        491.98        482.83        15.91 o                         
  -2   5   7        340.35        345.39        12.63 o                         
  -1   5   7        537.90        513.09        44.11 o                         
   0   5   7         45.94         49.33        12.16 o                         
   1   5   7        325.50        287.60        29.51 o                         
   2   5   7        146.25        161.32        51.94 o                         
   3   5   7         47.97         41.60         9.88 o                         
   4   5   7          5.79          7.93         7.74 o                         
  -5   6   7         20.29         27.25         7.94 o                         
  -4   6   7         13.50         11.05         6.03 o                         
  -3   6   7        114.83        143.74        12.45 o                         
  -2   6   7         72.96         75.58         9.85 o                         
  -1   6   7        122.95        112.88         8.20 o                         
   0   6   7          3.14          5.14         4.41 o                         
   1   6   7         94.49         92.52         8.40 o                         
   2   6   7        144.40        177.32        52.87 o                         
   3   6   7          9.13         32.92        11.87 o                         
  -5   7   7         25.55         23.61         7.15 o                         
  -4   7   7         14.46          8.49         7.18 o                         
  -3   7   7        103.88        111.77        12.45 o                         
  -2   7   7        676.64        654.67        27.34 o                         
  -1   7   7         42.80         39.01         8.46 o                         
   0   7   7          7.62         13.64         6.75 o                         
   1   7   7         35.85         77.94        11.51 o                         
   2   7   7        133.87        169.14        24.33 o                         
   3   7   7         15.16         11.05         6.85 o                         
  -5   8   7          3.87          1.25         7.28 o                         
  -4   8   7          0.94          5.54         5.54 o                         
  -3   8   7         27.81         27.98         8.92 o                         
  -2   8   7        170.81        196.10        17.46 o                         
  -1   8   7        151.96        124.04        13.18 o                         
   0   8   7          0.22         -2.39         5.05 o                         
   1   8   7         27.65         40.96         9.94 o                         
   2   8   7         27.71         55.92        13.02 o                         
  -4   9   7          4.79          0.89         6.16 o                         
  -3   9   7          0.36         -2.36         5.64 o                         
  -2   9   7         58.85         62.15        12.50 o                         
  -1   9   7        331.87        220.26        18.30 o                         
   0   9   7          8.23         10.06         7.15 o                         
   1   9   7         12.03         20.82         8.89 o                         
   2   9   7         11.99         15.54         8.13 o                         
  -4  10   7          0.24         -2.36         9.37 o                         
  -3  10   7         39.88         39.59        12.17 o                         
  -2  10   7         43.29         54.26        11.45 o                         
  -1  10   7         25.89         20.59        10.00 o                         
   0  10   7         54.07         39.01        12.60 o                         
  -3  11   7          0.00          0.98         7.77 o                         
  -2  11   7         33.11         33.03        10.66 o                         
  -1  11   7         46.36         34.12         9.61 o                         
   0  11   7         73.48         77.22        16.18 o                         
   0 -14   8         10.78         10.62         9.54 o                         
   1 -14   8         12.51         42.36         9.97 o                         
  -2 -13   8         37.91         21.78        10.56 o                         
  -1 -13   8        169.09        158.90        16.80 o                         
   0 -13   8         17.58         23.80        10.07 o                         
   1 -13   8          2.36          0.20         8.06 o                         
   2 -13   8         14.96         21.38         8.13 o                         
  -2 -12   8        100.79         83.37        13.33 o                         
  -1 -12   8        343.74        272.52        19.65 o                         
   0 -12   8        359.51        353.36        22.00 o                         
   1 -12   8          4.05          4.75         8.20 o                         
   2 -12   8         18.46         12.30         6.20 o                         
   3 -12   8         87.46         83.78        12.15 o                         
  -2 -11   8         67.84         36.59         9.81 o                         
  -1 -11   8         11.36          5.28         6.23 o                         
   0 -11   8        364.69        358.00        21.45 o                         
   1 -11   8         69.49         62.92        10.57 o                         
   2 -11   8          3.87          1.74         5.38 o                         
   3 -11   8         35.62         29.42         7.54 o                         
   4 -11   8         89.53         87.35        10.83 o                         
  -2 -10   8          7.81          8.39         7.51 o                         
  -1 -10   8         33.05         47.56         9.87 o                         
   0 -10   8        586.22        548.39        24.77 o                         
   1 -10   8        468.60        512.44        23.59 o                         
   2 -10   8          8.75          0.89         7.02 o                         
   3 -10   8         94.90         93.02        11.98 o                         
   4 -10   8         48.67         47.08         9.28 o                         
  -2  -9   8          0.23         -0.39         6.82 o                         
  -1  -9   8        801.04        667.74        25.92 o                         
   0  -9   8         15.56         24.63         7.61 o                         
   1  -9   8        253.62        259.70        17.00 o                         
   2  -9   8         20.85         37.48         8.85 o                         
   3  -9   8         72.73         76.74         9.52 o                         
   4  -9   8         55.61         41.01         8.10 o                         
  -4  -8   8          1.71          5.23         5.61 o                         
  -3  -8   8         80.33         90.84        12.02 o                         
  -2  -8   8        104.32        117.15         8.31 o                         
  -1  -8   8         84.53         56.76         5.88 o                         
   0  -8   8         62.69         60.14         8.90 o                         
   1  -8   8        785.40        841.81        27.31 o                         
   2  -8   8        241.86        249.12        15.42 o                         
   3  -8   8         40.36         38.48         7.32 o                         
   4  -8   8        141.88        136.67        12.39 o                         
  -5  -7   8          5.88          6.77         8.44 o                         
  -4  -7   8         82.32         80.02         7.88 o                         
  -3  -7   8         44.38         53.54         9.84 o                         
  -2  -7   8        140.26        143.43        11.52 o                         
  -1  -7   8         54.22         49.64         5.48 o                         
   0  -7   8       2173.78       2026.55        28.94 o                         
   1  -7   8          2.43          4.93         2.89 o                         
   2  -7   8          5.35          4.31         3.66 o                         
  -5  -6   8          6.18          1.27         4.86 o                         
  -4  -6   8        130.34        148.14         9.63 o                         
  -3  -6   8        192.62        218.80         9.73 o                         
  -2  -6   8         76.39         82.96         6.60 o                         
  -1  -6   8         31.01         46.10         4.95 o                         
   0  -6   8        368.82        335.83        14.89 o                         
   1  -6   8        893.43        920.58        23.47 o                         
   2  -6   8        730.17        667.98        19.82 o                         
   3  -6   8          0.86          3.74         6.46 o                         
   4  -6   8         79.94         79.44        10.18 o                         
  -5  -5   8         14.47         16.63         6.52 o                         
  -4  -5   8          0.27         -0.63         9.31 o                         
  -3  -5   8        394.79        403.66        12.44 o                         
  -2  -5   8        133.04        146.96         8.09 o                         
  -1  -5   8        107.07        123.88         7.48 o                         
   0  -5   8        176.85        163.33         9.60 o                         
   1  -5   8       1946.76       1888.06        35.30 o                         
   2  -5   8          2.62          5.67         5.61 o                         
   3  -5   8          1.23          3.93         5.97 o                         
   4  -5   8         27.02         45.75        10.36 o                         
   5  -5   8         31.82         38.83         9.71 o                         
  -5  -4   8         30.45         38.15         6.59 o                         
  -4  -4   8          4.98         10.03         5.15 o                         
  -3  -4   8        343.22        354.03        16.33 o                         
  -2  -4   8        405.44        367.40        22.70 o                         
  -1  -4   8          0.09          6.32         3.16 o                         
   0  -4   8        116.60         99.37         9.21 o                         
   1  -4   8        179.48        148.35        10.44 o                         
   2  -4   8        727.45        820.02        25.47 o                         
   3  -4   8        295.60        313.97        16.82 o                         
   4  -4   8         18.39         32.63        10.07 o                         
   5  -4   8         29.87         36.24         9.87 o                         
  -5  -3   8          0.28         -0.23         4.38 o                         
  -4  -3   8        186.19        189.60        10.38 o                         
  -3  -3   8         13.28          3.57         3.80 o                         
  -2  -3   8        767.83        703.04        13.29 o                         
  -1  -3   8        172.62        150.61        11.59 o                         
   0  -3   8        118.87        112.25         9.93 o                         
   1  -3   8        643.89        629.04        21.20 o                         
   2  -3   8        615.77        630.65        23.04 o                         
   3  -3   8         61.65         75.33        10.01 o                         
   4  -3   8         13.97         12.89         8.33 o                         
   5  -3   8         23.24         27.77         7.57 o                         
  -6  -2   8         11.05          9.89         5.14 o                         
  -5  -2   8         37.99         41.81         6.10 o                         
  -4  -2   8         26.56         32.41         9.48 o                         
  -3  -2   8        232.95        263.91        10.24 o                         
  -2  -2   8        543.63        601.85        14.82 o                         
  -1  -2   8        505.58        588.87        21.31 o                         
   0  -2   8          6.84          4.72         6.03 o                         
   1  -2   8        690.39        632.02        20.96 o                         
   2  -2   8        237.89        262.91        15.79 o                         
   3  -2   8        326.52        336.24        18.41 o                         
   4  -2   8         45.12         56.89        10.69 o                         
   5  -2   8         29.47         32.57         9.05 o                         
  -6  -1   8          5.06          7.96         4.99 o                         
  -5  -1   8         27.37         24.89         5.31 o                         
  -4  -1   8         19.79         24.84         4.59 o                         
  -3  -1   8        716.54        795.14        21.62 o                         
  -2  -1   8         40.34         49.15         8.17 o                         
  -1  -1   8        116.42        138.22        10.95 o                         
   0  -1   8        120.73        104.65        10.26 o                         
   1  -1   8        280.83        258.99        13.93 o                         
   2  -1   8        429.28        488.43        21.88 o                         
   3  -1   8         63.44         67.32        10.50 o                         
   4  -1   8         69.65         81.53        11.55 o                         
   5  -1   8          0.73          1.18         5.24 o                         
  -6   0   8         11.67         15.16        17.06 o                         
  -5   0   8         18.49         11.52         5.75 o                         
  -4   0   8         80.07         94.48         7.70 o                         
  -3   0   8          1.07         -1.71         4.25 o                         
  -2   0   8       2021.90       1983.58        69.94 o                         
  -1   0   8        361.47        461.64        20.82 o                         
   0   0   8         43.75         45.22         8.53 o                         
   1   0   8        129.24        128.59        12.00 o                         
   2   0   8        567.01        592.50        24.33 o                         
   3   0   8         94.57        133.70        15.53 o                         
   4   0   8         34.67         34.21         9.48 o                         
   5   0   8          0.21          3.05         5.67 o                         
  -6   1   8         21.52         19.41         8.61 o                         
  -5   1   8         13.89         15.60         5.71 o                         
  -4   1   8         15.44         14.65         4.81 o                         
  -3   1   8         14.18         12.78         3.77 o                         
  -2   1   8        784.58        730.71        31.15 o                         
  -1   1   8        249.06        209.12        10.44 o                         
   0   1   8          0.25          3.61         6.65 o                         
   1   1   8          0.34          3.21         6.92 o                         
   2   1   8        190.61        186.05        15.11 o                         
   3   1   8        203.02        283.68        21.42 o                         
   4   1   8          1.35          2.98         7.74 o                         
  -6   2   8         28.01         22.19        16.66 o                         
  -5   2   8         51.54         52.90         6.57 o                         
  -4   2   8          4.16          3.51         4.15 o                         
  -3   2   8          1.61          0.93         3.22 o                         
  -2   2   8          1.13          3.48         3.10 o                         
  -1   2   8       2624.05       2752.26        73.70 o                         
   0   2   8         54.00         43.62         9.58 o                         
   1   2   8         10.12         25.28         8.36 o                         
   2   2   8         73.44         70.19        10.74 o                         
   3   2   8        139.17        140.93        14.72 o                         
   4   2   8         28.10         33.42        10.56 o                         
  -6   3   8          9.53         10.65         7.05 o                         
  -5   3   8        119.11        132.20         9.49 o                         
  -4   3   8         45.55         52.09        11.07 o                         
  -3   3   8         69.37         70.57        11.38 o                         
  -2   3   8        155.27        148.71         7.78 o                         
  -1   3   8        376.26        394.18        18.39 o                         
   0   3   8         75.58         60.19        10.64 o                         
   1   3   8         72.23         63.66        10.44 o                         
   2   3   8         68.94         92.27        11.98 o                         
   3   3   8         21.07         29.22        10.82 o                         
   4   3   8         21.24         23.45         9.05 o                         
  -5   4   8         48.32         61.09         7.11 o                         
  -4   4   8        176.67        178.32        31.25 o                         
  -3   4   8         15.43         19.76         4.72 o                         
  -2   4   8         89.13        109.84        14.94 o                         
  -1   4   8         70.35         76.32         8.44 o                         
   0   4   8       1592.69       1715.93       102.02 o                         
   1   4   8          4.47         -5.15         6.82 o                         
   2   4   8         84.40         83.96        12.08 o                         
   3   4   8         55.01         58.60        12.01 o                         
   4   4   8         18.29         15.84        11.18 o                         
  -5   5   8          8.97          8.20         4.92 o                         
  -4   5   8         91.03         89.21         9.42 o                         
  -3   5   8         41.33         41.96         6.50 o                         
  -2   5   8        185.43        222.03        14.12 o                         
  -1   5   8        119.53        140.77        23.32 o                         
   0   5   8         18.88         21.36         5.36 o                         
   1   5   8         16.51         11.12         7.74 o                         
   2   5   8         22.09         22.66         7.84 o                         
   3   5   8         41.09         44.15         9.22 o                         
  -5   6   8         14.09         19.84         7.70 o                         
  -4   6   8         50.20         54.69         8.79 o                         
  -3   6   8        104.26         76.43         9.82 o                         
  -2   6   8        107.81        102.82        11.56 o                         
  -1   6   8        260.55        285.43        13.36 o                         
   0   6   8         87.96         72.31         7.73 o                         
   1   6   8        228.64        194.41        15.93 o                         
   2   6   8          4.14          7.15         9.38 o                         
   3   6   8         29.06         40.93        10.79 o                         
  -5   7   8         25.59         34.79         9.21 o                         
  -4   7   8         26.98         21.58         8.10 o                         
  -3   7   8         43.34         41.24         8.00 o                         
  -2   7   8         18.11         11.64         7.61 o                         
  -1   7   8        179.73        180.06        15.62 o                         
   0   7   8        161.62        149.24        14.96 o                         
   1   7   8          5.97         11.47         7.05 o                         
  -4   8   8         44.35         68.00        11.65 o                         
  -3   8   8         16.86         13.08         6.75 o                         
  -2   8   8         18.39          6.62         8.33 o                         
  -1   8   8         53.94         47.68        10.14 o                         
   0   8   8        112.08        116.34        15.31 o                         
   1   8   8         57.75         42.98         9.48 o                         
  -4   9   8         41.52         41.36         9.32 o                         
  -3   9   8         21.49         19.41         9.80 o                         
  -2   9   8          2.85          2.07         8.92 o                         
  -1   9   8          4.86         19.28         9.21 o                         
   0   9   8         43.55         47.66        12.43 o                         
   1   9   8         30.07         40.67        10.27 o                         
  -3  10   8         77.48         85.96        14.74 o                         
  -2  10   8         12.36         10.56         8.07 o                         
  -1  10   8          5.65          5.93         9.67 o                         
   0  10   8         50.32         58.56        13.48 o                         
  -1 -13   9         34.07         25.09         8.04 o                         
   0 -13   9         30.80         28.53        10.10 o                         
   1 -13   9         77.93         69.09        13.00 o                         
   2 -13   9         60.77         98.27        13.88 o                         
  -2 -12   9          1.50         -4.23         7.64 o                         
  -1 -12   9         16.01         12.20         7.08 o                         
   0 -12   9          0.17          7.28         8.26 o                         
   1 -12   9        175.95        169.53        15.62 o                         
   2 -12   9         86.52         95.43        12.77 o                         
   3 -12   9          0.04         -0.20         5.74 o                         
  -2 -11   9         82.04         75.73        11.95 o                         
  -1 -11   9         49.74         59.22        10.93 o                         
   0 -11   9         17.83         11.71         8.59 o                         
   1 -11   9         63.88         53.00         9.09 o                         
   2 -11   9         79.24         71.13        11.39 o                         
   3 -11   9         19.90         23.64         7.15 o                         
  -2 -10   9        160.66        177.55        15.78 o                         
  -1 -10   9         24.42         61.42        10.26 o                         
   0 -10   9        226.76        171.33        14.91 o                         
   1 -10   9        111.98         93.32        11.89 o                         
   2 -10   9        237.71        246.49        17.78 o                         
   3 -10   9         50.26         74.93        11.25 o                         
   4 -10   9         15.82         13.18         5.74 o                         
  -2  -9   9         50.01         54.86        10.04 o                         
  -1  -9   9        303.13        325.90        18.99 o                         
   0  -9   9        172.97        153.05        13.19 o                         
   1  -9   9        213.30        209.66        15.67 o                         
   2  -9   9        120.71        119.33        12.48 o                         
   3  -9   9         64.73         54.25         8.30 o                         
   4  -9   9         11.51          7.34         6.43 o                         
  -4  -8   9          2.53          0.36         7.93 o                         
  -3  -8   9        123.67        118.77        12.88 o                         
  -2  -8   9         92.75         77.70         8.05 o                         
  -1  -8   9        114.92        119.57        10.35 o                         
   0  -8   9          0.28          1.34         6.03 o                         
   1  -8   9        404.80        347.17        18.28 o                         
   2  -8   9        219.00        213.20        15.47 o                         
   3  -8   9         75.99         86.17        10.90 o                         
   4  -8   9          4.24          1.11         5.80 o                         
  -4  -7   9         52.65         44.78         9.48 o                         
  -3  -7   9         52.40         45.25         9.58 o                         
  -2  -7   9        195.30        173.90         9.56 o                         
  -1  -7   9        124.92        115.50         7.08 o                         
   0  -7   9        235.54        239.25         9.58 o                         
   1  -7   9        153.75        149.94         7.67 o                         
   2  -7   9        562.35        617.77        21.42 o                         
  -5  -6   9         21.43         12.20        10.33 o                         
  -4  -6   9         22.07         12.36         9.21 o                         
  -3  -6   9         18.10         24.76         9.31 o                         
  -2  -6   9        417.66        425.74        20.27 o                         
  -1  -6   9        296.76        270.83        24.72 o                         
   0  -6   9         11.06          9.84         9.07 o                         
   1  -6   9         75.56         63.01         8.08 o                         
   2  -6   9        202.72        203.43        13.43 o                         
   3  -6   9        185.37        205.00        14.61 o                         
   4  -6   9         15.71         18.72         8.00 o                         
  -5  -5   9         73.03         90.02        13.16 o                         
  -4  -5   9          0.09          3.41         7.93 o                         
  -3  -5   9         18.57         30.92         7.80 o                         
  -2  -5   9        205.01        174.46        13.27 o                         
  -1  -5   9        408.60        397.44        36.39 o                         
   0  -5   9         78.90         91.36         8.87 o                         
   1  -5   9          0.01          5.57         5.54 o                         
   2  -5   9         47.76         27.99         6.50 o                         
   3  -5   9        341.93        434.56        21.22 o                         
   4  -5   9         42.82         52.85         9.78 o                         
  -5  -4   9        109.40        142.57        10.50 o                         
  -4  -4   9         22.26         18.69         7.44 o                         
  -3  -4   9          0.28          2.82         7.51 o                         
  -2  -4   9         15.16          8.20         7.25 o                         
  -1  -4   9        894.12       1003.05        67.44 o                         
   0  -4   9        666.01        724.54        23.19 o                         
   1  -4   9         84.35         93.28        10.67 o                         
   2  -4   9        475.20        479.05        20.50 o                         
   3  -4   9         56.96         83.61        10.34 o                         
   4  -4   9         40.93         41.53         9.38 o                         
  -5  -3   9          3.97          9.60         5.93 o                         
  -4  -3   9        416.05        510.30        20.47 o                         
  -3  -3   9          0.69         -2.95         5.34 o                         
  -2  -3   9          8.29          3.02         6.66 o                         
  -1  -3   9        262.77        261.77        15.18 o                         
   0  -3   9        499.23        572.25        21.31 o                         
   1  -3   9        134.20        144.13        12.40 o                         
   2  -3   9         48.26         57.69         8.60 o                         
   3  -3   9          5.58          5.31         5.54 o                         
   4  -3   9        160.16        175.34        15.38 o                         
  -5  -2   9          8.79          8.70         4.88 o                         
  -4  -2   9        133.90        132.54         8.96 o                         
  -3  -2   9         92.67         83.46        12.22 o                         
  -2  -2   9         98.78         87.89        11.57 o                         
  -1  -2   9        177.58        144.81        11.69 o                         
   0  -2   9        366.97        440.24        20.08 o                         
   1  -2   9        301.07        322.64        17.93 o                         
   2  -2   9         95.74        115.06        12.58 o                         
   3  -2   9        295.70        299.58        18.53 o                         
   4  -2   9          0.22         -4.52         8.03 o                         
  -5  -1   9          8.10         11.28         4.74 o                         
  -4  -1   9         25.56         24.78         5.06 o                         
  -3  -1   9        984.34       1034.24        35.34 o                         
  -2  -1   9         25.01         15.38         6.56 o                         
  -1  -1   9        556.80        589.26        23.99 o                         
   0  -1   9        240.57        249.59        16.26 o                         
   1  -1   9        114.51        127.03        12.23 o                         
   2  -1   9          5.35          2.88         5.41 o                         
   3  -1   9         71.04         64.20         9.88 o                         
   4  -1   9         17.68         24.79        10.98 o                         
  -5   0   9         24.84         34.55         8.43 o                         
  -4   0   9         35.18         46.06         6.31 o                         
  -3   0   9         40.32         32.02         9.09 o                         
  -2   0   9         83.12         99.29        12.58 o                         
  -1   0   9        139.57        185.91        15.10 o                         
   0   0   9        422.39        423.66        20.70 o                         
   1   0   9        164.68        157.90        13.23 o                         
   2   0   9         28.72         27.52         9.51 o                         
   3   0   9         59.31         68.06        11.16 o                         
   4   0   9        114.45        165.27        18.10 o                         
  -5   1   9         27.42         33.04         5.98 o                         
  -4   1   9         66.06         79.08         7.42 o                         
  -3   1   9         12.72         10.35         4.05 o                         
  -2   1   9        639.57        580.86        25.94 o                         
  -1   1   9         82.16        100.70        12.58 o                         
   0   1   9        556.97        588.59        24.64 o                         
   1   1   9         91.53         80.18        10.51 o                         
   2   1   9          4.90          2.07         5.93 o                         
   3   1   9          0.30          9.67         8.19 o                         
   4   1   9         16.15         27.54        11.84 o                         
  -5   2   9          3.22          4.22         3.56 o                         
  -4   2   9        162.54        189.73        11.87 o                         
  -3   2   9        184.38        203.58         9.69 o                         
  -2   2   9         49.23         34.13         7.78 o                         
  -1   2   9        263.82        288.90        19.49 o                         
   0   2   9        151.69        147.46        13.06 o                         
   1   2   9        203.17        159.28        13.73 o                         
   2   2   9          8.33         13.21         6.95 o                         
   3   2   9          9.71          6.39         8.03 o                         
   4   2   9         15.69         18.20         7.87 o                         
  -5   3   9          0.53          6.98         6.46 o                         
  -4   3   9         20.93         17.74         6.10 o                         
  -3   3   9        166.83        153.87        10.39 o                         
  -2   3   9         72.44         83.42        14.17 o                         
  -1   3   9        269.87        254.87        18.04 o                         
   0   3   9        308.67        283.17        18.08 o                         
   1   3   9        259.17        202.67        15.65 o                         
   2   3   9         47.14         41.54        10.96 o                         
   3   3   9          1.47          8.03         8.65 o                         
   4   3   9          7.55         12.49        10.43 o                         
  -5   4   9          4.78          5.78         4.79 o                         
  -4   4   9         21.35         22.76         4.69 o                         
  -3   4   9        117.77        114.37         7.90 o                         
  -2   4   9        106.53        103.60         7.64 o                         
  -1   4   9        146.04        145.89        15.09 o                         
   0   4   9        166.17        161.70        15.23 o                         
   1   4   9         14.74          9.25         5.80 o                         
   2   4   9         39.20         23.88         9.71 o                         
   3   4   9          0.12          5.67         9.08 o                         
  -5   5   9          1.30          1.70         5.80 o                         
  -4   5   9         38.08         48.09         8.36 o                         
  -3   5   9         42.55         46.11         6.09 o                         
  -2   5   9         85.91         84.49         8.42 o                         
  -1   5   9         11.57          2.49         7.70 o                         
   0   5   9         11.97          4.75         7.90 o                         
   1   5   9        315.12        282.10        20.05 o                         
   2   5   9         19.26          6.43         9.21 o                         
   3   5   9          2.43          3.21         9.51 o                         
  -5   6   9         12.32         17.25         7.44 o                         
  -4   6   9         22.29         27.91         7.44 o                         
  -3   6   9         93.51        110.75        11.85 o                         
  -2   6   9         94.00         87.97        10.90 o                         
  -1   6   9         27.86         24.07         9.41 o                         
   0   6   9         92.03         79.66        12.87 o                         
   1   6   9        109.21        108.12        14.45 o                         
   2   6   9          1.82          3.80         7.08 o                         
  -4   7   9          1.21         -1.28         6.62 o                         
  -3   7   9         62.58         76.30        11.22 o                         
  -2   7   9         21.99         25.61         8.72 o                         
  -1   7   9          5.17         -0.23         7.34 o                         
  -4   8   9          3.21         -2.39         7.93 o                         
  -3   8   9         49.78         67.39        12.14 o                         
  -2   8   9        115.11        114.83        14.25 o                         
  -1   8   9          7.37          8.95         8.88 o                         
  -3   9   9          2.84         13.80         9.87 o                         
  -2   9   9         68.75         64.55        13.19 o                         
  -1   9   9         38.26         39.62        12.04 o                         
  -2  10   9         12.51          9.34        11.08 o                         
  -1  10   9         48.45         56.13        14.34 o                         
  -1 -13  10         41.99         41.82        11.41 o                         
   0 -13  10         14.62         17.51         9.54 o                         
   1 -13  10          2.46         -1.70         8.72 o                         
  -1 -12  10        165.01        158.99        16.40 o                         
   0 -12  10          3.51         -1.28         8.23 o                         
   1 -12  10          8.00         -1.70         7.18 o                         
   2 -12  10          1.67         22.03         9.15 o                         
  -1 -11  10         95.27        102.84        13.04 o                         
   0 -11  10        219.97        192.18        15.86 o                         
   1 -11  10          5.85          6.92         5.84 o                         
   2 -11  10         32.16         27.85         9.51 o                         
   3 -11  10        104.73         98.51        13.20 o                         
  -1 -10  10          5.94         17.11         8.26 o                         
   0 -10  10        246.52        191.45        14.59 o                         
   1 -10  10         20.65         27.38         8.79 o                         
   2 -10  10         13.16         13.87         8.26 o                         
   3 -10  10          1.31         -0.16         5.18 o                         
  -1  -9  10         39.65         25.23         7.84 o                         
   0  -9  10         56.83         52.14         9.48 o                         
   1  -9  10        115.95        134.46        13.44 o                         
   2  -9  10         13.41         16.95         6.26 o                         
   3  -9  10        107.54         94.45        11.86 o                         
  -4  -8  10          0.36         -3.87         8.19 o                         
  -3  -8  10         78.53         89.38        11.78 o                         
  -2  -8  10          0.76          4.49         7.01 o                         
  -1  -8  10        125.47         99.77         8.31 o                         
   0  -8  10        107.86        105.65        11.14 o                         
   1  -8  10        208.51        223.06        15.17 o                         
   2  -8  10          3.66          8.26         7.21 o                         
   3  -8  10         42.55         44.55         9.15 o                         
  -4  -7  10          6.13         -5.47         8.26 o                         
  -3  -7  10        103.02        121.81        14.02 o                         
  -2  -7  10          5.02         14.52         7.41 o                         
  -1  -7  10        149.70        138.72         8.29 o                         
   0  -7  10        176.78        168.19         8.38 o                         
   1  -7  10         29.91         26.82         5.16 o                         
   2  -7  10         24.37         40.83         8.33 o                         
  -4  -6  10         81.56         92.47        13.29 o                         
  -3  -6  10          5.55          1.90         7.87 o                         
  -2  -6  10         55.74         77.05        10.27 o                         
  -1  -6  10          6.17          9.64         4.27 o                         
   0  -6  10        354.15        342.69        11.70 o                         
   1  -6  10        153.19        163.04        11.25 o                         
   2  -6  10         50.55         52.04         7.84 o                         
   3  -6  10          0.80         -4.36         4.36 o                         
   4  -6  10         13.58         15.77         6.75 o                         
  -5  -5  10          2.99          3.25         6.92 o                         
  -4  -5  10         42.35         43.86        10.92 o                         
  -3  -5  10        147.78        151.05        14.53 o                         
  -2  -5  10         89.74        108.87        12.02 o                         
  -1  -5  10         42.86         22.46         4.37 o                         
   0  -5  10        252.64        222.86        14.50 o                         
   1  -5  10        340.01        361.64        17.90 o                         
   2  -5  10          1.78          4.29         6.79 o                         
   3  -5  10         16.27         17.64         8.33 o                         
   4  -5  10         42.41         51.27        11.15 o                         
  -5  -4  10          3.37          3.64        10.49 o                         
  -4  -4  10          0.63          2.36         6.33 o                         
  -3  -4  10        215.93        221.55        17.09 o                         
  -2  -4  10          0.82         -3.18         6.88 o                         
  -1  -4  10         11.17         20.12         4.46 o                         
   0  -4  10          7.70          0.43         6.46 o                         
   1  -4  10        327.56        310.18        16.31 o                         
   2  -4  10        155.22        145.04        11.64 o                         
   3  -4  10         20.83         25.09         8.95 o                         
   4  -4  10          8.57          1.44         6.20 o                         
  -5  -3  10          5.65          3.70         7.51 o                         
  -4  -3  10         51.53         70.77        13.42 o                         
  -3  -3  10         25.10         18.04         8.63 o                         
  -2  -3  10        247.55        312.71        19.41 o                         
  -1  -3  10          0.68         -3.90         6.56 o                         
   0  -3  10        328.13        301.61        17.04 o                         
   1  -3  10        101.77        110.81        12.68 o                         
   2  -3  10         85.97         79.14         9.33 o                         
   3  -3  10          5.40         -2.03         7.74 o                         
   4  -3  10         19.19         18.20         9.25 o                         
  -5  -2  10          2.51          2.85         7.67 o                         
  -4  -2  10         12.49         17.41         8.00 o                         
  -3  -2  10         34.39         43.07         8.89 o                         
  -2  -2  10        326.94        374.27        21.06 o                         
  -1  -2  10         26.38         28.80         7.02 o                         
   0  -2  10         71.97         69.64        10.44 o                         
   1  -2  10        100.15        109.56        12.61 o                         
   2  -2  10        122.98        121.42        13.21 o                         
   3  -2  10         19.77         24.89         9.84 o                         
   4  -2  10          1.28          2.52         8.42 o                         
  -5  -1  10          7.00         10.39         9.51 o                         
  -4  -1  10         20.42         26.89         8.56 o                         
  -3  -1  10        197.32        183.44        16.46 o                         
  -2  -1  10          4.68          4.56         5.90 o                         
  -1  -1  10        316.48        387.17        20.24 o                         
   0  -1  10         26.91         37.65         9.54 o                         
   1  -1  10        445.77        447.65        22.11 o                         
   2  -1  10         73.04         83.74        10.93 o                         
   3  -1  10         12.07         -0.10         8.46 o                         
   4  -1  10         12.21         13.74         8.98 o                         
  -5   0  10         13.05         31.84        11.38 o                         
  -4   0  10          0.75          5.83         6.85 o                         
  -3   0  10        120.98        105.15        13.21 o                         
  -2   0  10        113.53        140.64        14.95 o                         
  -1   0  10         61.84         83.54        11.82 o                         
   0   0  10         13.99          9.08         6.39 o                         
   1   0  10         40.94         48.75         9.15 o                         
   2   0  10         70.23         82.19        12.80 o                         
   3   0  10         19.22         18.89         7.97 o                         
   4   0  10          1.24          2.23         6.65 o                         
  -5   1  10         13.36          8.20         7.34 o                         
  -4   1  10          6.39         11.24         7.67 o                         
  -3   1  10         84.17         77.42        12.48 o                         
  -2   1  10        609.46        564.29        26.86 o                         
  -1   1  10         76.79         83.10        11.07 o                         
   0   1  10         25.01         38.37         8.40 o                         
   1   1  10         96.74         80.37        11.23 o                         
   2   1  10        228.84        222.92        17.51 o                         
   3   1  10          9.74          8.66         7.31 o                         
   4   1  10          1.11          6.10         7.28 o                         
  -5   2  10          2.11          3.15         9.05 o                         
  -4   2  10          6.72          5.93         9.44 o                         
  -3   2  10         13.37         11.15         8.66 o                         
  -2   2  10        189.37        145.06        15.04 o                         
  -1   2  10        340.00        366.11        22.81 o                         
   0   2  10         10.58          3.87         8.07 o                         
   1   2  10          0.71          0.16         5.70 o                         
   2   2  10         17.04         20.49         9.77 o                         
   3   2  10         42.81         37.59        11.61 o                         
  -5   3  10         23.88         28.67         7.90 o                         
  -4   3  10          1.96          5.77         6.95 o                         
  -3   3  10          8.36          8.98         8.39 o                         
  -2   3  10         42.88         38.16        10.01 o                         
  -1   3  10        294.79        281.72        19.92 o                         
   0   3  10        100.40        126.56        14.91 o                         
   1   3  10          4.20          2.36         8.20 o                         
   2   3  10         33.28         26.96        10.27 o                         
   3   3  10         41.49         37.43        10.20 o                         
  -5   4  10         31.25         40.91         6.74 o                         
  -4   4  10          0.04          8.06         9.57 o                         
  -3   4  10         17.24         15.54         8.82 o                         
  -2   4  10          4.97          6.82         5.90 o                         
  -1   4  10        113.18        107.33        14.26 o                         
   0   4  10        222.28        200.88        17.45 o                         
   1   4  10         14.85         14.49         9.71 o                         
   2   4  10         12.07         16.00        10.13 o                         
   3   4  10          0.71          8.03        10.56 o                         
  -4   5  10         56.70         51.05         8.92 o                         
  -3   5  10          5.75          6.13         8.03 o                         
  -2   5  10         58.95         51.68        10.50 o                         
  -1   5  10         49.17         49.44        11.65 o                         
   0   5  10         82.36         50.85        12.21 o                         
   1   5  10         41.83         34.38        11.25 o                         
   2   5  10         17.48         20.36        10.75 o                         
  -4   6  10         12.24          5.87         6.20 o                         
   0   6  10         10.34         11.21         9.90 o                         
   1   6  10        109.05         89.10        14.48 o                         
   2   6  10         10.78         11.11         9.70 o                         
  -4   7  10         11.44          5.70         7.25 o                         
  -1 -12  11         27.37         32.04         9.77 o                         
   0 -12  11         40.11         39.59        10.53 o                         
   1 -12  11        152.25        139.76        14.59 o                         
  -1 -11  11          2.00          9.05         7.83 o                         
   0 -11  11          1.72          1.41         5.57 o                         
   1 -11  11         22.24         25.64         7.67 o                         
   2 -11  11          0.29          2.56         5.47 o                         
  -1 -10  11         30.82         30.04         8.92 o                         
   0 -10  11          3.62          5.44         5.28 o                         
   1 -10  11         95.82         75.68        10.61 o                         
   2 -10  11        138.08        146.31        14.33 o                         
   3 -10  11          6.28         11.15         6.20 o                         
  -1  -9  11         76.41         85.97        10.57 o                         
   0  -9  11         67.35         34.69         7.48 o                         
   1  -9  11         57.30         59.69        10.50 o                         
   2  -9  11         20.00          6.23         5.57 o                         
   3  -9  11          0.36         -0.39         4.85 o                         
  -4  -8  11         10.89         19.54        10.52 o                         
  -3  -8  11         46.20         28.18         9.38 o                         
  -2  -8  11          7.88         -2.07         6.79 o                         
  -1  -8  11         53.83         72.36         6.79 o                         
   0  -8  11          6.56          2.36         6.62 o                         
   1  -8  11         33.26         22.21         7.54 o                         
   2  -8  11        112.66        117.42        13.17 o                         
  -4  -7  11          0.22          5.77         8.59 o                         
  -3  -7  11         42.95         34.12         8.46 o                         
  -2  -7  11          1.89         -2.69         6.36 o                         
  -1  -7  11        131.29        143.14        23.91 o                         
   0  -7  11         29.38         30.36         5.19 o                         
   1  -7  11        150.57        141.27         8.72 o                         
   2  -7  11         63.50         71.48         9.75 o                         
  -4  -6  11         30.38         31.22        10.40 o                         
  -3  -6  11         56.05         44.79        10.93 o                         
  -2  -6  11        355.87        338.75        18.94 o                         
  -1  -6  11          5.74          7.05         3.79 o                         
   0  -6  11          4.25          7.93         4.57 o                         
   1  -6  11         12.69         19.80         7.25 o                         
   2  -6  11         94.79         97.85        11.95 o                         
   3  -6  11         76.33         76.94        10.47 o                         
   4  -6  11          2.95         14.00         9.08 o                         
  -4  -5  11          1.54          1.57         6.36 o                         
  -3  -5  11          9.94         17.08         9.28 o                         
  -2  -5  11         37.06         66.79         9.78 o                         
  -1  -5  11         23.89         29.68         4.82 o                         
   0  -5  11         57.08         57.14         8.24 o                         
   1  -5  11          1.30         10.23         7.31 o                         
   2  -5  11        103.48         96.59        10.97 o                         
   3  -5  11         54.53         62.44        10.24 o                         
   4  -5  11          0.04         -2.79         8.59 o                         
  -4  -4  11          7.61          1.97         9.41 o                         
  -3  -4  11          0.09          2.23         5.87 o                         
  -2  -4  11        138.89        148.41        13.58 o                         
  -1  -4  11        586.42        640.25        68.26 o                         
   0  -4  11         15.87          5.94         7.08 o                         
   1  -4  11         34.47         25.62         8.36 o                         
   2  -4  11          7.41         16.33         8.43 o                         
   3  -4  11         27.22         29.58         7.87 o                         
   4  -4  11         18.50         23.25        10.23 o                         
  -5  -3  11         39.10         58.58        13.58 o                         
  -4  -3  11         19.12         37.77        11.48 o                         
  -3  -3  11          6.55         -2.85         7.44 o                         
  -2  -3  11          0.63          8.59         8.26 o                         
  -1  -3  11         44.47         64.54        10.63 o                         
   0  -3  11        127.87        135.68        12.29 o                         
   1  -3  11          0.55          2.26         7.44 o                         
   2  -3  11         52.57         62.41        10.47 o                         
   3  -3  11         44.57         59.67        11.88 o                         
   4  -3  11         12.26         16.10         8.23 o                         
  -5  -2  11          2.64          1.90         7.18 o                         
  -4  -2  11         23.02         23.68        10.62 o                         
  -3  -2  11          5.86         -4.43         7.25 o                         
  -2  -2  11         30.71         30.54         8.20 o                         
  -1  -2  11        126.47        138.66        14.03 o                         
   0  -2  11        459.41        455.45        22.04 o                         
   1  -2  11         14.62          6.95         8.62 o                         
   2  -2  11         42.38         39.43         8.04 o                         
   3  -2  11         12.98         17.28         9.54 o                         
   4  -2  11          6.29          9.31         7.70 o                         
  -5  -1  11          5.88         10.39        10.52 o                         
  -4  -1  11         44.04         45.34        10.92 o                         
  -3  -1  11          9.35          5.41         8.07 o                         
  -2  -1  11         85.17        106.42        14.02 o                         
  -1  -1  11          9.63         15.34         8.33 o                         
   0  -1  11          0.51         -1.57         7.57 o                         
   1  -1  11         54.08         45.74         9.81 o                         
   2  -1  11          0.28          0.23         5.11 o                         
   3  -1  11         35.84         45.59        11.78 o                         
  -5   0  11         12.20         26.85        11.61 o                         
  -4   0  11          7.74          3.21         7.47 o                         
  -3   0  11         38.92         29.23        10.04 o                         
  -2   0  11         26.51         17.45         9.12 o                         
  -1   0  11        211.47        243.79        18.04 o                         
   0   0  11        149.13        124.48        12.99 o                         
   1   0  11         72.37         58.86        10.64 o                         
   2   0  11         47.67         46.78        10.47 o                         
   3   0  11         26.56         30.92        11.35 o                         
  -5   1  11          0.10          3.84         9.64 o                         
  -4   1  11         17.24          9.97         7.74 o                         
  -3   1  11         26.36         21.81         9.77 o                         
  -2   1  11         14.72         14.82         8.89 o                         
  -1   1  11         77.53         79.81        11.52 o                         
   0   1  11         42.61         57.18        11.19 o                         
   1   1  11          1.73          3.11         8.65 o                         
   2   1  11         14.61         13.21         6.89 o                         
   3   1  11          1.70         11.11        10.49 o                         
  -5   2  11         31.08         38.24        11.81 o                         
  -4   2  11         41.53         28.21        11.15 o                         
  -3   2  11          0.29         -0.39         8.62 o                         
  -2   2  11          1.28         -1.25         5.34 o                         
  -1   2  11         41.68         34.38        10.66 o                         
   0   2  11         72.78        120.34        13.98 o                         
   1   2  11         57.20         53.52        11.94 o                         
   2   2  11          0.57          2.43         8.13 o                         
   3   2  11         22.97         33.15        12.17 o                         
  -3   3  11         66.75         67.25        12.93 o                         
  -2   3  11          0.01          2.36         8.10 o                         
  -1   3  11         17.47         13.48         9.41 o                         
   0   3  11         56.90         42.69         9.75 o                         
   1   3  11         22.84         26.60        10.62 o                         
   2   3  11          0.62          2.43         8.39 o                         
  -4   4  11         28.08         46.93        12.30 o                         
  -3   4  11         60.30         45.28        11.55 o                         
  -2   4  11          3.40         10.33         6.49 o                         
  -1   4  11          1.07          3.87         9.34 o                         
   0   4  11         66.52         69.77        13.09 o                         
   1   4  11         18.02         22.99        11.15 o                         
   2   4  11         17.45         10.07         8.85 o                         
  -2   5  11         32.93         38.31        10.50 o                         
  -1   5  11          1.47          2.88         9.05 o                         
   0   5  11         20.04         30.27        10.82 o                         
   1   5  11         10.17         29.87        12.72 o                         
   2   5  11          4.18         -2.03         8.69 o                         
   1   6  11         35.58         44.51        13.48 o                         
  -1 -11  12         22.26         17.45         6.62 o                         
   0 -11  12         17.65         27.12         8.69 o                         
   1 -11  12          4.31         -0.33         7.80 o                         
  -1 -10  12         53.95         54.43        10.17 o                         
   0 -10  12        121.92        115.59        13.07 o                         
   1 -10  12          7.18          2.36         7.70 o                         
   2 -10  12          4.65         -1.02         5.70 o                         
  -1  -9  12          2.70          9.70         6.56 o                         
   0  -9  12          6.89          4.85         7.11 o                         
   1  -9  12         37.55         40.57         9.55 o                         
   2  -9  12         20.35         15.18         6.39 o                         
  -3  -8  12          0.31          3.97         8.13 o                         
  -2  -8  12          6.37         -4.36         6.69 o                         
  -1  -8  12         58.69         49.65         6.28 o                         
   0  -8  12         40.51         50.21         6.17 o                         
   1  -8  12         42.94         35.43         8.73 o                         
   2  -8  12         23.38         17.35         6.89 o                         
  -3  -7  12         78.77         89.97        11.85 o                         
  -2  -7  12         20.03          1.80         6.95 o                         
  -1  -7  12         62.69         60.93         6.61 o                         
   0  -7  12         32.97         32.84         5.42 o                         
   1  -7  12          0.69         -2.88         3.25 o                         
   2  -7  12         16.67         17.18         7.87 o                         
  -4  -6  12          1.22         11.28         9.15 o                         
  -3  -6  12          1.93          0.56         8.03 o                         
  -2  -6  12          5.89         18.85         6.65 o                         
  -1  -6  12          0.44         -1.35         4.09 o                         
   0  -6  12        147.98        141.77         8.36 o                         
   1  -6  12         30.17         41.95         8.63 o                         
   2  -6  12          7.00          9.51         7.57 o                         
   3  -6  12         11.62         13.67         8.72 o                         
  -4  -5  12         29.85         34.99         9.64 o                         
  -3  -5  12          5.84         -1.08         8.23 o                         
  -2  -5  12          9.01         17.38         8.29 o                         
  -1  -5  12         77.85         54.03         5.94 o                         
   0  -5  12         89.31        105.90        12.08 o                         
   1  -5  12         19.09         29.05         8.72 o                         
   2  -5  12          9.02         13.77         6.95 o                         
   3  -5  12          2.87         -4.23         7.67 o                         
  -4  -4  12         51.04         57.31        13.06 o                         
  -3  -4  12         13.80         20.23         9.41 o                         
  -2  -4  12          0.36          2.00         5.47 o                         
  -1  -4  12          0.04          2.07         7.08 o                         
   0  -4  12          4.84         19.44         6.88 o                         
   1  -4  12        187.86        199.38        15.59 o                         
   2  -4  12          7.53         14.62         9.02 o                         
   3  -4  12          7.76          6.00         6.00 o                         
  -4  -3  12          1.58          7.34         9.70 o                         
  -3  -3  12         57.77         49.58         9.98 o                         
  -2  -3  12         21.94         17.77         9.18 o                         
  -1  -3  12          6.82          7.41         6.06 o                         
   0  -3  12        104.04         97.26        12.61 o                         
   1  -3  12         41.62         44.06         8.89 o                         
   2  -3  12         19.75         27.09         8.20 o                         
   3  -3  12          4.21          8.10         8.46 o                         
  -4  -2  12          8.46          2.26         7.67 o                         
  -3  -2  12         46.43         53.61         9.94 o                         
  -2  -2  12         12.47         25.74        10.00 o                         
  -1  -2  12         12.30          7.80         6.33 o                         
   0  -2  12          7.02          8.29         6.43 o                         
   1  -2  12          0.21          8.39         8.06 o                         
   2  -2  12         46.45         53.41        11.81 o                         
   3  -2  12          0.39         -0.79         8.52 o                         
  -4  -1  12          2.86         -8.65         8.65 o                         
  -3  -1  12          0.16          7.31         9.01 o                         
  -2  -1  12         99.37        127.95        14.58 o                         
  -1  -1  12         14.97          8.98         8.72 o                         
   0  -1  12         89.89        103.04        13.40 o                         
   1  -1  12        181.03        165.04        15.39 o                         
   2  -1  12          3.68          7.34         9.11 o                         
   3  -1  12          0.52          1.18         9.41 o                         
  -4   0  12         16.09          5.21        10.10 o                         
  -3   0  12         35.07         28.73        10.66 o                         
  -2   0  12         15.52         24.49        10.13 o                         
  -1   0  12         13.20         16.10         7.28 o                         
   0   0  12          0.44          5.02         8.49 o                         
   1   0  12         11.05         25.15        10.46 o                         
   2   0  12          2.02         -0.26         9.24 o                         
   3   0  12          9.80         19.31        10.92 o                         
  -4   1  12         12.21         13.38        10.98 o                         
  -3   1  12         21.59         18.40        10.53 o                         
  -2   1  12          0.34          7.38         8.36 o                         
  -1   1  12         16.50         22.62         9.90 o                         
   0   1  12          0.03          3.41         8.56 o                         
   1   1  12         46.95         62.73        13.29 o                         
   2   1  12         76.78         61.67        11.85 o                         
  -4   2  12         25.18         11.84        10.69 o                         
  -3   2  12         55.99         52.56        11.48 o                         
  -2   2  12        113.81        116.11        15.44 o                         
  -1   2  12          1.74         -0.82         8.72 o                         
   0   2  12          7.39          9.77         9.41 o                         
   1   2  12          1.79          0.92         9.77 o                         
   2   2  12          4.59         -4.16         7.05 o                         
  -4   3  12          0.02          2.62         9.83 o                         
  -3   3  12          3.04          8.65        10.00 o                         
  -2   3  12         20.08         25.18        10.30 o                         
  -1   3  12         14.44         14.62         9.93 o                         
   0   3  12          2.80         -0.10         9.08 o                         
   1   3  12          3.52         11.77         7.90 o                         
   2   3  12         22.77         22.99        11.74 o                         
  -3   4  12         11.03          8.20        10.33 o                         
  -2   4  12         27.63         51.69        11.84 o                         
  -1   4  12         38.70         32.77        11.48 o                         
   0   4  12          0.51         -0.03         6.75 o                         
   1   4  12          9.15         17.93        11.34 o                         
  -2   5  12         18.04         23.97        11.15 o                         
  -1   5  12          5.78         19.18        11.18 o                         
   0   5  12          7.80         20.36        10.79 o                         
   1   5  12          4.35         -3.41        10.39 o                         
   0 -10  13          0.43         -2.59         7.31 o                         
   1 -10  13         21.33         18.20         7.15 o                         
   0  -9  13          1.66          4.23         7.11 o                         
   1  -9  13         37.05         38.38         8.43 o                         
   2  -9  13         15.45         16.20         8.36 o                         
  -2  -8  13         50.91         45.44         9.48 o                         
  -1  -8  13         16.64         27.48         8.16 o                         
   1  -8  13          9.24         11.97         6.00 o                         
   2  -8  13         15.71         22.43         9.21 o                         
  -3  -7  13          0.55         -5.44         8.59 o                         
  -2  -7  13          0.07          6.75         7.28 o                         
  -1  -7  13         20.04         44.40         9.44 o                         
   0  -7  13          8.99          6.15         4.45 o                         
   1  -7  13         10.37          2.36         7.23 o                         
   2  -7  13         37.26         46.58        10.00 o                         
  -3  -6  13         63.60         57.72        12.31 o                         
  -2  -6  13          8.73         13.67         6.46 o                         
  -1  -6  13          9.12         14.59         7.90 o                         
   0  -6  13          3.66          4.15         4.84 o                         
   1  -6  13         41.69         40.84         9.28 o                         
   2  -6  13          2.87          9.34         8.59 o                         
  -3  -5  13          0.48         -2.33         8.36 o                         
  -2  -5  13         55.68         72.51        10.66 o                         
  -1  -5  13          0.13         -0.03         7.11 o                         
   0  -5  13          3.53          2.62         5.64 o                         
   1  -5  13         21.03         32.89         9.31 o                         
   2  -5  13         30.20         41.65         8.72 o                         
  -4  -4  13          2.85         -3.70         9.34 o                         
  -3  -4  13          4.92          8.82         7.05 o                         
  -2  -4  13         61.97         65.83        12.14 o                         
  -1  -4  13         25.43         38.66         9.84 o                         
   0  -4  13          0.35          6.62         8.72 o                         
   1  -4  13          0.74          2.39         7.87 o                         
   2  -4  13         20.02         24.43         8.00 o                         
  -4  -3  13          0.25         11.24        11.08 o                         
  -3  -3  13         14.03         10.89         7.08 o                         
  -2  -3  13          0.10         -1.61         8.62 o                         
  -1  -3  13         76.17        112.36        13.82 o                         
   0  -3  13          7.07         -2.88         8.00 o                         
   1  -3  13          3.46          8.39         9.18 o                         
   2  -3  13         10.29         19.41        10.88 o                         
  -4  -2  13          6.89          8.49        10.85 o                         
  -3  -2  13         12.89         16.13         9.28 o                         
  -2  -2  13          0.29         -8.16         8.42 o                         
  -1  -2  13         72.49         76.12        11.72 o                         
   0  -2  13         33.49         35.19        10.63 o                         
   1  -2  13          8.64          5.05         7.05 o                         
   2  -2  13          8.84         10.33         7.97 o                         
  -4  -1  13          6.35          0.72        10.23 o                         
  -3  -1  13          0.74          3.11         7.01 o                         
  -2  -1  13         42.81         56.49        11.22 o                         
  -1  -1  13          0.67         -7.90         7.90 o                         
   0  -1  13         51.37         68.34        12.63 o                         
   1  -1  13          0.38         -0.98         6.49 o                         
   2  -1  13          2.82         -4.03         9.21 o                         
  -4   0  13          0.33         -8.78        10.26 o                         
  -3   0  13          3.98         -0.66         6.52 o                         
  -2   0  13         27.68         31.25         9.94 o                         
  -1   0  13          3.27          5.80         9.08 o                         
   0   0  13          8.03         18.92         9.84 o                         
   1   0  13          4.54          3.51         9.15 o                         
   2   0  13          8.12          2.66        10.10 o                         
  -4   1  13          4.45         -2.07        10.46 o                         
  -3   1  13          4.88          9.18        10.42 o                         
  -2   1  13          1.87          7.80         9.80 o                         
  -1   1  13        109.09        160.37        18.42 o                         
   0   1  13          1.42          4.26         6.72 o                         
   1   1  13          4.65         -3.84         6.95 o                         
   2   1  13          3.06          6.82        10.72 o                         
  -3   2  13          0.55         -2.00         9.83 o                         
  -2   2  13          8.70         14.52         8.26 o                         
  -1   2  13          4.57         13.08        10.10 o                         
   0   2  13         15.18         18.62         8.30 o                         
   1   2  13          3.18         -3.77         7.15 o                         
  -3   3  13          0.87          5.18        10.75 o                         
  -2   3  13          3.43          3.87         9.34 o                         
  -1   3  13          2.26          6.65         9.74 o                         
   0   3  13         38.65         41.13        10.23 o                         
   1   3  13          0.04         -4.79         9.83 o                         
  -2   4  13          8.87          4.66        10.39 o                         
  -1   4  13          1.42         -2.26         9.74 o                         
   0   4  13          1.52         -0.43        10.13 o                         
  -1   5  13          7.62         12.79        11.77 o                         
   0  -9  14         17.43         15.15         6.43 o                         
  -2  -8  14          6.63         10.23         7.87 o                         
  -1  -8  14          0.47          2.69         7.08 o                         
   0  -8  14          3.70          5.87         7.24 o                         
   1  -8  14         22.15         19.97         6.89 o                         
  -2  -7  14         29.24         41.03         9.74 o                         
  -1  -7  14          2.50         -1.87         7.08 o                         
   0  -7  14         10.95         12.65         4.50 o                         
   1  -7  14          1.05          1.55         4.40 o                         
  -2  -6  14          1.78         10.29         8.98 o                         
  -1  -6  14         48.86         63.68        11.35 o                         
   0  -6  14          6.37         11.21         5.54 o                         
   1  -6  14          0.39          4.03         8.00 o                         
  -3  -5  14          0.36          7.38         9.28 o                         
  -2  -5  14          0.11          1.41         8.39 o                         
  -1  -5  14          9.99         -3.25         7.31 o                         
   0  -5  14          8.68         11.54         7.97 o                         
   1  -5  14          8.90         10.00         8.16 o                         
   2  -5  14          0.13          2.95         8.98 o                         
  -3  -4  14          2.05         -3.05         9.15 o                         
  -2  -4  14          2.26          8.69         9.34 o                         
  -1  -4  14          0.54          1.64         7.83 o                         
   0  -4  14         45.33         48.81         9.81 o                         
   1  -4  14          0.72          9.64         8.88 o                         
   2  -4  14          3.16          2.66         6.98 o                         
  -3  -3  14          0.04          0.52         8.52 o                         
  -2  -3  14          2.03          3.08         9.54 o                         
  -1  -3  14          5.23         12.95         9.11 o                         
   0  -3  14         11.17         25.38        10.62 o                         
   1  -3  14         16.89         16.16         7.80 o                         
   2  -3  14          3.05          1.25         9.77 o                         
  -3  -2  14         23.17         28.79         9.12 o                         
  -2  -2  14          5.20          7.97         7.67 o                         
  -1  -2  14          0.84          1.51         6.23 o                         
   0  -2  14          2.83         10.95        10.03 o                         
   1  -2  14         16.75         27.61        11.05 o                         
  -3  -1  14         13.19         30.79        12.23 o                         
  -2  -1  14          3.58          4.62        10.26 o                         
  -1  -1  14          8.88          9.18         9.70 o                         
   0  -1  14         13.45         19.64        10.92 o                         
   1  -1  14          0.44          4.72        10.13 o                         
  -3   0  14          0.58          8.52        11.31 o                         
  -2   0  14         37.94         26.04        12.30 o                         
  -1   0  14          1.06         -0.85         9.01 o                         
   0   0  14          4.69         11.93         8.62 o                         
   1   0  14         17.80         13.48        11.28 o                         
  -3   1  14          0.75         -6.59        10.39 o                         
  -2   1  14          6.24          9.24         8.85 o                         
  -1   1  14          2.38         15.14        10.62 o                         
   0   1  14          0.02         -7.01         9.77 o                         
   1   1  14          9.04         16.52         9.70 o                         
  -2   2  14          0.07         -1.67        10.62 o                         
  -1   2  14          5.96         20.72         9.08 o                         
   0   2  14          1.11          3.67        10.72 o                         
  -1   3  14          1.36          6.52        10.82 o                         
  -1  -6  15          3.74         11.54         6.88 o                         
   0  -6  15          1.87          2.23         7.87 o                         
  -2  -5  15          0.88         -0.33         8.75 o                         
  -1  -5  15          2.81         11.67         8.39 o                         
   0  -5  15          0.05         -0.30         7.87 o                         
  -2  -4  15         14.00         10.07        10.10 o                         
  -1  -4  15          1.38         11.08         9.24 o                         
   0  -4  15         11.85         11.80         9.51 o                         
  -2  -3  15         12.07          7.11         7.80 o                         
  -1  -3  15          5.66         10.46         9.54 o                         
   0  -3  15          5.20         10.62         7.80 o                         
  -2  -2  15          0.12         -0.39        10.16 o                         
  -1  -2  15          3.84         -1.08         9.18 o                         
   0  -2  15          2.46          3.11        10.16 o                         
  -1  -1  15         20.55         32.04         9.71 o                         
   0  -1  15         11.13         11.21        11.61 o                         
                                                                                
